# Supplementary material for: Chromosome-level genome assemblies reveal genome evolution of an invasive plant Phragmites australis
Source: Commun Biol. 2024 Aug 17;7:1007. doi: 10.1038/s42003-024-06660-1 (PMC11330502; doi:10.1038/s42003-024-06660-1)
Supplement: Supplementary file 4 — Supplementary Data 1-10 [file 42003_2024_6660_MOESM4_ESM.xlsx]

## Sheet: Supplementary Data 1
Supplementary Data 1 Repeat types of the five P.australis genome assemblies
	CN lineage	US invasive (Oh et al) rev*	US invasive (Oh et al)	Y17	Y21	Y7
Proportion of repeats in the genome (%)	63.95	59.75	60.04	60.44	56.46	63.99
DNA transposons
CMC-EnSpm	3.00	3.22	3.16	3.51	3.04	3.65
Dada	0	0	0.01	0	0	0
MULE-MuDR	1.70	1.87	1.87	2.1	1.71	2.30
P	0	0	0.03	0	0	0
PIF-Harbinger	0.28	0.32	0.25	0.26	0.28	0.34
TcMar-Stowaway	0.01	0.02	0	0.02	0.02	0.02
Zisupton	0	0	0.23	0	0	0
hAT-Ac	0.25	0.30	0.31	0.25	0.26	0.30
hAT-Tag1	0.15	0.17	0.14	0.13	0.15	0.16
hAT-Tip100	0.16	0.25	0.22	0.18	0.20	0.21
LINE
L1	1.59	1.80	2.08	1.55	1.65	1.60
CR1	0	0	0.01	0	0	0
RTE-BovB	0.06	0.07	0.02	0.08	0.04	0.09
LTR
Caulimovirus	0.05	0.05	0.05	0.05	0.06	0.05
Copia	7.18	7.24	7.77	7.30	7.15	7.41
ERV1	0	0	0.01	0	0	0
Pao	0	0	0	0	0.2	0
Gypsy	10.73	12.73	12.84	12.05	10.14	13.02
Ngaro	0	0	0.04	0	0	0
PLE
Chlamys	0	0	0.01	0	0	0
Rolling-circles
Helitron	0.16	0.24	0.25	0.21	0.24	0.21
Unknown	37.95	30.85	29.98	32.17	30.74	34.14
Low_complexity	0.07	0.08	0.08	0.07	0.07	0.07
Simple_repeat	0.52	0.54	0.5	0.48	0.49	0.40
rRNA	0	0	0.09	0	0	0
tRNA	0	0	0	0	0	0
Satellite	0	0	0.02	0	0	0
Repeats were predicted for the genome assemblies of pseudomolecular level by aligning the contig level assemblies to the CN reference genome, except the original US invasive assembly

## Sheet: Supplementary Data 2
Assembly	Assembly length (bp)	Number of contigs	N50 length (bp)	DNA Cx value (pg)	Number of gene predictions	Complete BUSCOs (%)	Single-copy BUSCOs (%)	Duplicated BUSCOs (%)
Y17	922056673	19648	78980	0.543±0.021 #1	40,688	4794(98.0)	2402(49.1)	2392(48.9)***
Y21	814995062	26895	52722	0.500±0.002 #2	40,969	4762(97.3)	2544(52.0)	2218(45.3)***
Y7	1217185533	57442	35489	?	40,124	4521(92.3)	2856(58.3)	1665(34.0)***
*** indicates significant overlap of duplicated BUSCOs between pairwise comparisons with other assemblies (P< 0.001)
#1 Pyšek, P., Skálová, H., Čuda, J., Guo, W.Y., Suda, J., Doležal, J., Kauzál, O., Lambertini, C., Lučanová, M., Mandáková, T. and Moravcová, L., 2018. Small genome separates native and invasive populations in an ecologically important cosmopolitan grass. Ecology, 99(1), pp.79-90.
#2 Meyerson, Laura A., James T. Cronin, Ganesh P. Bhattarai, Hans Brix, Carla Lambertini, Magdalena Lučanová, Shelby Rinehart, Jan Suda, and Petr Pyšek. "Do ploidy level and nuclear genome size and latitude of origin modify the expression of Phragmites australis traits and interactions with herbivores?." Biological Invasions 18, no. 9 (2016): 2531-2549.

## Sheet: Supplementary Data 3
Supplementary Data 3. Results from scaffolding of the draft assemblies to chromosome level when using the reference assembly as template.
Draft assembly lineage	placed_sequences	placed_bp	unplaced_sequences	unplaced_bp	gap_bp	gap_sequences
North American invasive	4791	841810106	544	24215628	18494238	5306
Y17	16365	871965140	3964	50492349	48317791	20302
Y21	23271	781340241	3919	33654821	45942763	27162
Y7	35804	964419145	22850	253255227	46825140	58624

## Sheet: Supplementatry Data 4
Supplementary Data 4 Chromosome sizes (in base pairs, bp) of each of the diffent lineages obtained from scaffoding.
	CN(Reference genome)	Y17	Y21	Y7	PaEU
Chr1	55032922	62962160	55339753	66936267	57034775
Chr2	50215958	59288727	51377749	61554843	52163755
Chr3	49498034	56481147	49723467	59516849	51811051
Chr4	48948497	56327546	49339544	60564531	49747913
Chr5	44569045	50931998	45008429	55370635	47443199
Chr6	43822403	49489788	45132178	53626429	44781998
Chr7	38282658	39151824	37365539	45937243	37616463
Chr8	36697805	40393269	36046368	45806394	38164128
Chr9	34994028	40671903	35376914	42945999	36492340
Chr10	34528892	31785515	31846151	39730186	31506460
Chr11	34219654	36033739	31616273	40257854	33120264
Chr12	34118944	37600552	34287998	40960066	34672865
Chr13	33485866	38131503	32597860	41630256	35048929
Chr14	31017272	33305038	29557392	34931536	31271106
Chr15	30458887	33593624	29947581	37459828	33561591
Chr16	30381027	35504100	29600525	36836412	32092233
Chr17	28653272	29482666	26539067	34385073	28409838
Chr18	28616174	27570292	24605816	31047045	26513735
Chr19	28613683	30998570	28188045	32626539	30278373
Chr20	26466526	27058825	24715552	30635046	25546466
Chr21	24712861	26199228	24087581	29301187	25895632
Chr22	24404667	27921087	23962975	29747647	25959540
Chr23	23500153	25862496	23735447	27888177	24323119
Chr24	21025416	1101501	7211858	4245956	5558963
Chr25	20464631	22022944	19523929	24819909	21142341
Assembled to chromosomes, total (bp)	856729275	919870042	826733991	1008761907	860157077

## Sheet: Supplementary Data 5
Supplementary Data 5. Gene ontology (GO) enrichment analysis of subgenome A and subgenome B syntelogs. The statistics shows the enrichment results in subgenome A.
GO	NS	enrichment	name	ratio_in_study	ratio_in_pop	p_uncorrected	depth	study_count	p_bonferroni	p_sidak	p_holm	p_fdr_bh	study_items
GO:0008150	BP	e	biological_process	4799/5071	36827/42462	1.3831240566116278e-84	0	4799	7.165965737304844e-81	6.985319714195828e-81	7.165965737304844e-81	7.165965737304844e-81	evm.model.PaChr1.100, evm.model.PaChr1.1000, evm.model.PaChr1.102, evm.model.PaChr1.103, evm.model.PaChr1.1047, evm.model.PaChr1.105, evm.model.PaChr1.106, evm.model.PaChr1.107, evm.model.PaChr1.113, evm.model.PaChr1.115, evm.model.PaChr1.1152, evm.model.PaChr1.1169, evm.model.PaChr1.118, evm.model.PaChr1.119, evm.model.PaChr1.12, evm.model.PaChr1.120, evm.model.PaChr1.122, evm.model.PaChr1.123, …
r15.393, evm.model.PaChr15.400, evm.model.PaChr15.401, evm.model.PaChr15.405, evm.model.PaChr15.409, evm.model.PaChr15.414, evm.model.PaChr15.422, evm.model.PaChr15.423, evm.model.PaChr15.428, evm.model.PaChr15.429, evm.model.PaChr15.43, evm.model.PaChr15.442, evm.model.PaChr15.448, evm.model.PaChr15.452, evm.model.PaChr15.454, evm.model.PaChr15.457, evm.model.PaChr15.462, evm.model.PaChr15.468, …
el.PaChr5.1180, evm.model.PaChr5.1181, evm.model.PaChr5.1185, evm.model.PaChr5.1186, evm.model.PaChr5.1188, evm.model.PaChr5.1190, evm.model.PaChr5.1197, evm.model.PaChr5.1198, evm.model.PaChr5.1210, evm.model.PaChr5.1211, evm.model.PaChr5.1212, evm.model.PaChr5.1219, evm.model.PaChr5.1230, evm.model.PaChr5.1235, evm.model.PaChr5.1240, evm.model.PaChr5.1241, evm.model.PaChr5.1242, evm.model.PaChr…
del.PaChr9.1087, evm.model.PaChr9.1088, evm.model.PaChr9.1092, evm.model.PaChr9.1093, evm.model.PaChr9.1094, evm.model.PaChr9.1096, evm.model.PaChr9.1098, evm.model.PaChr9.1099, evm.model.PaChr9.1100, evm.model.PaChr9.1102, evm.model.PaChr9.1103, evm.model.PaChr9.1104, evm.model.PaChr9.1106, evm.model.PaChr9.1107, evm.model.PaChr9.1109, evm.model.PaChr9.111, evm.model.PaChr9.1110, evm.model.PaChr…
GO:0006355	BP	e	regulation of DNA-templated transcription	899/5071	4512/42462	5.201453960707432e-60	8	899	2.6948732970425207e-56	2.6269385396435124e-56	2.69435315164645e-56	1.2991676443817056e-56	evm.model.PaChr1.103, evm.model.PaChr1.105, evm.model.PaChr1.115, evm.model.PaChr1.1169, evm.model.PaChr1.122, evm.model.PaChr1.1277, evm.model.PaChr1.142, evm.model.PaChr1.1455, evm.model.PaChr1.1459, evm.model.PaChr1.1462, evm.model.PaChr1.147, evm.model.PaChr1.1494, evm.model.PaChr1.1501, evm.model.PaChr1.1506, evm.model.PaChr1.151, evm.model.PaChr1.153, evm.model.PaChr1.156, evm.model.PaChr1.…
GO:0065007	BP	e	biological regulation	2228/5071	14266/42462	7.522684680843692e-60	1	2228	3.8975029331451166e-56	3.7992512207118404e-56	3.895998396208948e-56	1.2991676443817056e-56	evm.model.PaChr1.103, evm.model.PaChr1.1047, evm.model.PaChr1.105, evm.model.PaChr1.106, evm.model.PaChr1.115, evm.model.PaChr1.1169, evm.model.PaChr1.118, evm.model.PaChr1.122, evm.model.PaChr1.1241, evm.model.PaChr1.1242, evm.model.PaChr1.1248, evm.model.PaChr1.125, evm.model.PaChr1.1251, evm.model.PaChr1.1258, evm.model.PaChr1.1267, evm.model.PaChr1.1273, evm.model.PaChr1.1277, evm.model.PaChr…
del.PaChr5.1907, evm.model.PaChr5.1908, evm.model.PaChr5.191, evm.model.PaChr5.1919, evm.model.PaChr5.1920, evm.model.PaChr5.1926, evm.model.PaChr5.1927, evm.model.PaChr5.194, evm.model.PaChr5.1941, evm.model.PaChr5.1944, evm.model.PaChr5.1947, evm.model.PaChr5.1952, evm.model.PaChr5.1960, evm.model.PaChr5.1961, evm.model.PaChr5.1966, evm.model.PaChr5.1967, evm.model.PaChr5.1970, evm.model.PaChr5…
GO:2001141	BP	e	regulation of RNA biosynthetic process	899/5071	4522/42462	1.5420978535402232e-59	7	899	7.989608979191896e-56	7.788199826371983e-56	7.984982685631276e-56	1.9974022447979743e-56	evm.model.PaChr1.103, evm.model.PaChr1.105, evm.model.PaChr1.115, evm.model.PaChr1.1169, evm.model.PaChr1.122, evm.model.PaChr1.1277, evm.model.PaChr1.142, evm.model.PaChr1.1455, evm.model.PaChr1.1459, evm.model.PaChr1.1462, evm.model.PaChr1.147, evm.model.PaChr1.1494, evm.model.PaChr1.1501, evm.model.PaChr1.1506, evm.model.PaChr1.151, evm.model.PaChr1.153, evm.model.PaChr1.156, evm.model.PaChr1.…
GO:0050789	BP	e	regulation of biological process	2150/5071	13699/42462	1.5006142404973182e-58	2	2150	7.774682380016607e-55	7.57869128762632e-55	7.768679923054617e-55	1.5549364760033212e-55	evm.model.PaChr1.103, evm.model.PaChr1.1047, evm.model.PaChr1.105, evm.model.PaChr1.106, evm.model.PaChr1.115, evm.model.PaChr1.1169, evm.model.PaChr1.118, evm.model.PaChr1.122, evm.model.PaChr1.1242, evm.model.PaChr1.1248, evm.model.PaChr1.1251, evm.model.PaChr1.1258, evm.model.PaChr1.1267, evm.model.PaChr1.1273, evm.model.PaChr1.1277, evm.model.PaChr1.1278, evm.model.PaChr1.1280, evm.model.PaCh…
del.PaChr5.219, evm.model.PaChr5.2191, evm.model.PaChr5.2217, evm.model.PaChr5.2221, evm.model.PaChr5.2223, evm.model.PaChr5.223, evm.model.PaChr5.2239, evm.model.PaChr5.224, evm.model.PaChr5.227, evm.model.PaChr5.2273, evm.model.PaChr5.2278, evm.model.PaChr5.2291, evm.model.PaChr5.2293, evm.model.PaChr5.2297, evm.model.PaChr5.2300, evm.model.PaChr5.2301, evm.model.PaChr5.2308, evm.model.PaChr5.2…
GO:0051252	BP	e	regulation of RNA metabolic process	947/5071	4932/42462	1.2146112535170312e-55	6	947	6.292900904471739e-52	6.134263874393013e-52	6.2868278482041536e-52	1.0488168174119566e-52	evm.model.PaChr1.103, evm.model.PaChr1.105, evm.model.PaChr1.115, evm.model.PaChr1.1169, evm.model.PaChr1.122, evm.model.PaChr1.1277, evm.model.PaChr1.1280, evm.model.PaChr1.1343, evm.model.PaChr1.142, evm.model.PaChr1.1455, evm.model.PaChr1.1459, evm.model.PaChr1.1462, evm.model.PaChr1.147, evm.model.PaChr1.1494, evm.model.PaChr1.1501, evm.model.PaChr1.1506, evm.model.PaChr1.151, evm.model.PaChr…
GO:0050794	BP	e	regulation of cellular process	1804/5071	11307/42462	1.470402868530447e-50	3	1804	7.618157261856246e-47	7.42611199353893e-47	7.609334844645063e-47	1.088308180265178e-47	evm.model.PaChr1.103, evm.model.PaChr1.1047, evm.model.PaChr1.105, evm.model.PaChr1.115, evm.model.PaChr1.1169, evm.model.PaChr1.118, evm.model.PaChr1.122, evm.model.PaChr1.1242, evm.model.PaChr1.1248, evm.model.PaChr1.1258, evm.model.PaChr1.1277, evm.model.PaChr1.1278, evm.model.PaChr1.1280, evm.model.PaChr1.1304, evm.model.PaChr1.1343, evm.model.PaChr1.136, evm.model.PaChr1.1360, evm.model.PaCh…
m.model.PaChr7.892, evm.model.PaChr7.893, evm.model.PaChr7.901, evm.model.PaChr7.904, evm.model.PaChr7.907, evm.model.PaChr7.910, evm.model.PaChr7.926, evm.model.PaChr7.927, evm.model.PaChr7.947, evm.model.PaChr7.955, evm.model.PaChr7.958, evm.model.PaChr7.960, evm.model.PaChr7.966, evm.model.PaChr7.968, evm.model.PaChr7.970, evm.model.PaChr7.983, evm.model.PaChr7.987, evm.model.PaChr7.989, evm.m…
GO:0019219	BP	e	regulation of nucleobase-containing compound metabolic process	1000/5071	5428/42462	2.4872870686554284e-50	5	1000	1.2886634302703775e-46	1.2561776590096403e-46	1.2869223293223186e-46	1.610829287837972e-47	evm.model.PaChr1.103, evm.model.PaChr1.105, evm.model.PaChr1.115, evm.model.PaChr1.1169, evm.model.PaChr1.122, evm.model.PaChr1.1277, evm.model.PaChr1.1280, evm.model.PaChr1.1343, evm.model.PaChr1.142, evm.model.PaChr1.1455, evm.model.PaChr1.1459, evm.model.PaChr1.1462, evm.model.PaChr1.147, evm.model.PaChr1.1494, evm.model.PaChr1.1501, evm.model.PaChr1.1506, evm.model.PaChr1.151, evm.model.PaChr…
GO:0080090	BP	e	regulation of primary metabolic process	1143/5071	6587/42462	4.618586856105733e-45	4	1143	2.39288985014838e-41	2.332567759447203e-41	2.3891949806634954e-41	2.658766500164867e-42	evm.model.PaChr1.103, evm.model.PaChr1.105, evm.model.PaChr1.115, evm.model.PaChr1.1169, evm.model.PaChr1.122, evm.model.PaChr1.1277, evm.model.PaChr1.1280, evm.model.PaChr1.1304, evm.model.PaChr1.1343, evm.model.PaChr1.136, evm.model.PaChr1.1360, evm.model.PaChr1.142, evm.model.PaChr1.1455, evm.model.PaChr1.1459, evm.model.PaChr1.1462, evm.model.PaChr1.147, evm.model.PaChr1.1494, evm.model.PaChr…
GO:0010556	BP	e	regulation of macromolecule biosynthetic process	1176/5071	6891/42462	7.271831577825326e-43	6	1176	3.767535940471301e-39	3.672560551317069e-39	3.760991292051259e-39	3.7675359404713015e-40	evm.model.PaChr1.103, evm.model.PaChr1.1047, evm.model.PaChr1.105, evm.model.PaChr1.115, evm.model.PaChr1.1169, evm.model.PaChr1.118, evm.model.PaChr1.122, evm.model.PaChr1.1277, evm.model.PaChr1.1280, evm.model.PaChr1.1343, evm.model.PaChr1.1360, evm.model.PaChr1.142, evm.model.PaChr1.1455, evm.model.PaChr1.1459, evm.model.PaChr1.1462, evm.model.PaChr1.147, evm.model.PaChr1.1494, evm.model.PaChr…
GO:0060255	BP	e	regulation of macromolecule metabolic process	1238/5071	7382/42462	1.1122279624950612e-41	4	1238	5.762453073686912e-38	5.617188043225662e-38	5.751330794061961e-38	5.2385937033517384e-39	evm.model.PaChr1.103, evm.model.PaChr1.1047, evm.model.PaChr1.105, evm.model.PaChr1.115, evm.model.PaChr1.1169, evm.model.PaChr1.118, evm.model.PaChr1.122, evm.model.PaChr1.1277, evm.model.PaChr1.1280, evm.model.PaChr1.1304, evm.model.PaChr1.1343, evm.model.PaChr1.136, evm.model.PaChr1.1360, evm.model.PaChr1.142, evm.model.PaChr1.1455, evm.model.PaChr1.1459, evm.model.PaChr1.1462, evm.model.PaChr…
GO:0031323	BP	e	regulation of cellular metabolic process	1269/5071	7625/42462	3.1021822927004873e-41	4	1269	1.6072406458481224e-37	1.5667238974439042e-37	1.6038282453261518e-37	1.3393672048734354e-38	evm.model.PaChr1.103, evm.model.PaChr1.1047, evm.model.PaChr1.105, evm.model.PaChr1.115, evm.model.PaChr1.1169, evm.model.PaChr1.118, evm.model.PaChr1.122, evm.model.PaChr1.1277, evm.model.PaChr1.1280, evm.model.PaChr1.1304, evm.model.PaChr1.1343, evm.model.PaChr1.136, evm.model.PaChr1.1360, evm.model.PaChr1.142, evm.model.PaChr1.1439, evm.model.PaChr1.1455, evm.model.PaChr1.1459, evm.model.PaChr…
GO:0010468	BP	e	regulation of gene expression	1145/5071	6729/42462	5.869382417083235e-41	7	1145	3.040927030290824e-37	2.9642686433092877e-37	3.0338837713903244e-37	2.3391746386852493e-38	evm.model.PaChr1.103, evm.model.PaChr1.1047, evm.model.PaChr1.105, evm.model.PaChr1.115, evm.model.PaChr1.1169, evm.model.PaChr1.118, evm.model.PaChr1.122, evm.model.PaChr1.1277, evm.model.PaChr1.1280, evm.model.PaChr1.1343, evm.model.PaChr1.1360, evm.model.PaChr1.142, evm.model.PaChr1.1455, evm.model.PaChr1.1459, evm.model.PaChr1.1462, evm.model.PaChr1.147, evm.model.PaChr1.1494, evm.model.PaChr…
GO:0031326	BP	e	regulation of cellular biosynthetic process	1203/5071	7175/42462	3.1578689621666755e-40	5	1203	1.6360919092985546e-36	1.5948478526437737e-36	1.6319866796477378e-36	1.1686370780703961e-37	evm.model.PaChr1.103, evm.model.PaChr1.1047, evm.model.PaChr1.105, evm.model.PaChr1.115, evm.model.PaChr1.1169, evm.model.PaChr1.118, evm.model.PaChr1.122, evm.model.PaChr1.1277, evm.model.PaChr1.1280, evm.model.PaChr1.1343, evm.model.PaChr1.1360, evm.model.PaChr1.142, evm.model.PaChr1.1455, evm.model.PaChr1.1459, evm.model.PaChr1.1462, evm.model.PaChr1.147, evm.model.PaChr1.1494, evm.model.PaChr…
GO:0009889	BP	e	regulation of biosynthetic process	1245/5071	7542/42462	1.36292592862838e-38	4	1245	7.061319236223637e-35	6.883311234973167e-35	7.04223827322284e-35	4.707546157482425e-36	evm.model.PaChr1.103, evm.model.PaChr1.1047, evm.model.PaChr1.105, evm.model.PaChr1.115, evm.model.PaChr1.1169, evm.model.PaChr1.118, evm.model.PaChr1.122, evm.model.PaChr1.1277, evm.model.PaChr1.1280, evm.model.PaChr1.1343, evm.model.PaChr1.1360, evm.model.PaChr1.142, evm.model.PaChr1.1455, evm.model.PaChr1.1459, evm.model.PaChr1.1462, evm.model.PaChr1.147, evm.model.PaChr1.1494, evm.model.PaChr…
GO:0019222	BP	e	regulation of metabolic process	1388/5071	8688/42462	2.1631185852980122e-36	3	1388	1.1207117390429002e-32	1.0924598430485115e-32	1.1174670611649531e-32	7.004448369018126e-34	evm.model.PaChr1.103, evm.model.PaChr1.1047, evm.model.PaChr1.105, evm.model.PaChr1.115, evm.model.PaChr1.1169, evm.model.PaChr1.118, evm.model.PaChr1.122, evm.model.PaChr1.1277, evm.model.PaChr1.1280, evm.model.PaChr1.1304, evm.model.PaChr1.1343, evm.model.PaChr1.136, evm.model.PaChr1.1360, evm.model.PaChr1.142, evm.model.PaChr1.1439, evm.model.PaChr1.1455, evm.model.PaChr1.1459, evm.model.PaChr…
GO:0009987	BP	e	cellular process	3051/5071	22275/42462	6.918746270499849e-32	1	3051	3.584602442745972e-28	3.494238603530566e-28	3.5735324487131724e-28	2.108589672203513e-29	evm.model.PaChr1.100, evm.model.PaChr1.1000, evm.model.PaChr1.102, evm.model.PaChr1.107, evm.model.PaChr1.113, evm.model.PaChr1.115, evm.model.PaChr1.1152, evm.model.PaChr1.118, evm.model.PaChr1.12, evm.model.PaChr1.120, evm.model.PaChr1.123, evm.model.PaChr1.1241, evm.model.PaChr1.1242, evm.model.PaChr1.1248, evm.model.PaChr1.1251, evm.model.PaChr1.1258, evm.model.PaChr1.1263, evm.model.PaChr1.1…
del.PaChr4.1180, evm.model.PaChr4.1182, evm.model.PaChr4.1184, evm.model.PaChr4.1188, evm.model.PaChr4.1189, evm.model.PaChr4.1190, evm.model.PaChr4.1192, evm.model.PaChr4.1198, evm.model.PaChr4.1200, evm.model.PaChr4.1201, evm.model.PaChr4.1203, evm.model.PaChr4.1206, evm.model.PaChr4.1210, evm.model.PaChr4.1216, evm.model.PaChr4.1217, evm.model.PaChr4.1226, evm.model.PaChr4.1238, evm.model.PaCh…
, evm.model.PaChr9.1536, evm.model.PaChr9.1539, evm.model.PaChr9.1543, evm.model.PaChr9.1549, evm.model.PaChr9.1550, evm.model.PaChr9.1554, evm.model.PaChr9.1555, evm.model.PaChr9.1561, evm.model.PaChr9.1565, evm.model.PaChr9.1566, evm.model.PaChr9.1569, evm.model.PaChr9.1570, evm.model.PaChr9.1572, evm.model.PaChr9.1574, evm.model.PaChr9.1576, evm.model.PaChr9.1577, evm.model.PaChr9.1579, evm.mo…
GO:0032502	BP	e	developmental process	1483/5071	9688/42462	9.092190437809948e-30	1	1483	4.710663865829334e-26	4.5919132710371437e-26	4.695207142085057e-26	2.5612304077725186e-27	evm.model.PaChr1.100, evm.model.PaChr1.115, evm.model.PaChr1.118, evm.model.PaChr1.12, evm.model.PaChr1.1242, evm.model.PaChr1.1248, evm.model.PaChr1.125, evm.model.PaChr1.1267, evm.model.PaChr1.1296, evm.model.PaChr1.1340, evm.model.PaChr1.1344, evm.model.PaChr1.1345, evm.model.PaChr1.1358, evm.model.PaChr1.1374, evm.model.PaChr1.1378, evm.model.PaChr1.138, evm.model.PaChr1.1389, evm.model.PaChr…
l.PaChr9.418, evm.model.PaChr9.424, evm.model.PaChr9.435, evm.model.PaChr9.451, evm.model.PaChr9.461, evm.model.PaChr9.474, evm.model.PaChr9.485, evm.model.PaChr9.535, evm.model.PaChr9.577, evm.model.PaChr9.581, evm.model.PaChr9.59, evm.model.PaChr9.592, evm.model.PaChr9.63, evm.model.PaChr9.64, evm.model.PaChr9.680, evm.model.PaChr9.709, evm.model.PaChr9.734, evm.model.PaChr9.75, evm.model.PaChr…
GO:0050896	BP	e	response to stimulus	2187/5071	15238/42462	9.392661213603137e-30	1	2187	4.866337774767785e-26	4.743662813940021e-26	4.8494309845832995e-26	2.5612304077725186e-27	evm.model.PaChr1.100, evm.model.PaChr1.103, evm.model.PaChr1.105, evm.model.PaChr1.106, evm.model.PaChr1.115, evm.model.PaChr1.119, evm.model.PaChr1.120, evm.model.PaChr1.1241, evm.model.PaChr1.1248, evm.model.PaChr1.1251, evm.model.PaChr1.1273, evm.model.PaChr1.1278, evm.model.PaChr1.1280, evm.model.PaChr1.1288, evm.model.PaChr1.1314, evm.model.PaChr1.1337, evm.model.PaChr1.1343, evm.model.PaChr…
m.model.PaChr5.1978, evm.model.PaChr5.1982, evm.model.PaChr5.1987, evm.model.PaChr5.1993, evm.model.PaChr5.1994, evm.model.PaChr5.2000, evm.model.PaChr5.2003, evm.model.PaChr5.2012, evm.model.PaChr5.2013, evm.model.PaChr5.2021, evm.model.PaChr5.2028, evm.model.PaChr5.2031, evm.model.PaChr5.2037, evm.model.PaChr5.2040, evm.model.PaChr5.2045, evm.model.PaChr5.2046, evm.model.PaChr5.2051, evm.model.…
GO:0042221	BP	e	response to chemical	1254/5071	8135/42462	1.571830029237054e-25	2	1254	8.143651381477177e-22	7.9383589910891395e-22	8.113786610921673e-22	4.071825690738588e-23	evm.model.PaChr1.100, evm.model.PaChr1.105, evm.model.PaChr1.106, evm.model.PaChr1.115, evm.model.PaChr1.119, evm.model.PaChr1.120, evm.model.PaChr1.1248, evm.model.PaChr1.1251, evm.model.PaChr1.1288, evm.model.PaChr1.1337, evm.model.PaChr1.1364, evm.model.PaChr1.1374, evm.model.PaChr1.142, evm.model.PaChr1.143, evm.model.PaChr1.1439, evm.model.PaChr1.1442, evm.model.PaChr1.1449, evm.model.PaChr1…
GO:0010033	BP	e	response to organic substance	955/5071	6031/42462	2.6039046231975394e-22	3	955	1.349082985278645e-18	1.3150741042612647e-18	1.3436147855699303e-18	6.132195387630205e-20	evm.model.PaChr1.105, evm.model.PaChr1.106, evm.model.PaChr1.115, evm.model.PaChr1.119, evm.model.PaChr1.120, evm.model.PaChr1.1248, evm.model.PaChr1.1251, evm.model.PaChr1.1288, evm.model.PaChr1.1364, evm.model.PaChr1.142, evm.model.PaChr1.143, evm.model.PaChr1.1439, evm.model.PaChr1.1442, evm.model.PaChr1.1485, evm.model.PaChr1.1501, evm.model.PaChr1.1506, evm.model.PaChr1.1550, evm.model.PaChr…
GO:0048869	BP	e	cellular developmental process	362/5071	1916/42462	2.2486573309070946e-19	2	362	1.1650293631429657e-15	1.1356602691545036e-15	1.1600823170149701e-15	5.0653450571433296e-17	evm.model.PaChr1.100, evm.model.PaChr1.1242, evm.model.PaChr1.1296, evm.model.PaChr1.1340, evm.model.PaChr1.1374, evm.model.PaChr1.1389, evm.model.PaChr1.1558, evm.model.PaChr1.1608, evm.model.PaChr1.1617, evm.model.PaChr1.163, evm.model.PaChr1.1791, evm.model.PaChr1.1817, evm.model.PaChr1.1820, evm.model.PaChr1.1826, evm.model.PaChr1.1891, evm.model.PaChr1.1920, evm.model.PaChr1.1939, evm.model.…
GO:0009628	BP	e	response to abiotic stimulus	1240/5071	8364/42462	8.204629109983349e-19	2	1240	4.250818341882373e-15	4.143659941107111e-15	4.231127232018413e-15	1.700327336752949e-16	evm.model.PaChr1.100, evm.model.PaChr1.115, evm.model.PaChr1.120, evm.model.PaChr1.1248, evm.model.PaChr1.1273, evm.model.PaChr1.1278, evm.model.PaChr1.1280, evm.model.PaChr1.1288, evm.model.PaChr1.1343, evm.model.PaChr1.1344, evm.model.PaChr1.1364, evm.model.PaChr1.1378, evm.model.PaChr1.138, evm.model.PaChr1.1407, evm.model.PaChr1.142, evm.model.PaChr1.1439, evm.model.PaChr1.1442, evm.model.PaC…
GO:0009725	BP	e	response to hormone	609/5071	3677/42462	5.162756576420659e-18	4	609	2.6748241822435432e-14	2.6073948407212027e-14	2.6619172908024916e-14	1.028778531632132e-15	evm.model.PaChr1.105, evm.model.PaChr1.106, evm.model.PaChr1.115, evm.model.PaChr1.119, evm.model.PaChr1.120, evm.model.PaChr1.1248, evm.model.PaChr1.1288, evm.model.PaChr1.142, evm.model.PaChr1.143, evm.model.PaChr1.1439, evm.model.PaChr1.1442, evm.model.PaChr1.1501, evm.model.PaChr1.1506, evm.model.PaChr1.1550, evm.model.PaChr1.1587, evm.model.PaChr1.1588, evm.model.PaChr1.1613, evm.model.PaChr…
GO:0044237	BP	e	cellular metabolic process	1554/5071	10869/42462	5.905923350787959e-18	2	1554	3.0598588880432414e-14	2.982723249992078e-14	3.044503487331193e-14	1.133281069645645e-15	evm.model.PaChr1.100, evm.model.PaChr1.1000, evm.model.PaChr1.107, evm.model.PaChr1.115, evm.model.PaChr1.118, evm.model.PaChr1.12, evm.model.PaChr1.120, evm.model.PaChr1.1241, evm.model.PaChr1.1258, evm.model.PaChr1.1280, evm.model.PaChr1.1288, evm.model.PaChr1.1289, evm.model.PaChr1.1309, evm.model.PaChr1.1316, evm.model.PaChr1.1320, evm.model.PaChr1.1340, evm.model.PaChr1.1343, evm.model.PaChr…
odel.PaChr9.1427, evm.model.PaChr9.1430, evm.model.PaChr9.1434, evm.model.PaChr9.1441, evm.model.PaChr9.1444, evm.model.PaChr9.1449, evm.model.PaChr9.1453, evm.model.PaChr9.1459, evm.model.PaChr9.1465, evm.model.PaChr9.1467, evm.model.PaChr9.1479, evm.model.PaChr9.1482, evm.model.PaChr9.1490, evm.model.PaChr9.150, evm.model.PaChr9.1501, evm.model.PaChr9.1505, evm.model.PaChr9.1509, evm.model.PaCh…
GO:0048856	BP	e	anatomical structure development	1025/5071	6777/42462	9.874236645031692e-18	2	1025	5.1158420057909194e-14	4.9868773209070423e-14	5.089181566849334e-14	1.827086430639614e-15	evm.model.PaChr1.115, evm.model.PaChr1.118, evm.model.PaChr1.12, evm.model.PaChr1.1242, evm.model.PaChr1.125, evm.model.PaChr1.1267, evm.model.PaChr1.1296, evm.model.PaChr1.1340, evm.model.PaChr1.1344, evm.model.PaChr1.1345, evm.model.PaChr1.1358, evm.model.PaChr1.1378, evm.model.PaChr1.138, evm.model.PaChr1.1407, evm.model.PaChr1.148, evm.model.PaChr1.1485, evm.model.PaChr1.15, evm.model.PaChr1.…
GO:0009719	BP	e	response to endogenous stimulus	617/5071	3766/42462	2.978488070899649e-17	2	617	1.543154669533108e-13	1.504253457287275e-13	1.534814902934589e-13	5.3212229983900276e-15	evm.model.PaChr1.105, evm.model.PaChr1.106, evm.model.PaChr1.115, evm.model.PaChr1.119, evm.model.PaChr1.120, evm.model.PaChr1.1248, evm.model.PaChr1.1288, evm.model.PaChr1.142, evm.model.PaChr1.143, evm.model.PaChr1.1439, evm.model.PaChr1.1442, evm.model.PaChr1.1501, evm.model.PaChr1.1506, evm.model.PaChr1.1550, evm.model.PaChr1.1587, evm.model.PaChr1.1588, evm.model.PaChr1.1613, evm.model.PaChr…
GO:0033993	BP	e	response to lipid	659/5071	4071/42462	3.254868752815475e-17	4	659	1.6863475008336975e-13	1.6438365566326153e-13	1.6769083814505327e-13	5.621158336112326e-15	evm.model.PaChr1.105, evm.model.PaChr1.106, evm.model.PaChr1.115, evm.model.PaChr1.119, evm.model.PaChr1.120, evm.model.PaChr1.1248, evm.model.PaChr1.1288, evm.model.PaChr1.142, evm.model.PaChr1.1439, evm.model.PaChr1.1442, evm.model.PaChr1.1485, evm.model.PaChr1.1501, evm.model.PaChr1.1506, evm.model.PaChr1.1550, evm.model.PaChr1.1587, evm.model.PaChr1.1588, evm.model.PaChr1.1613, evm.model.PaCh…
GO:0040007	BP	e	growth	434/5071	2476/42462	5.608039447277217e-17	1	434	2.905525237634326e-13	2.83228017919243e-13	2.888140315347767e-13	9.07976636760727e-15	evm.model.PaChr1.120, evm.model.PaChr1.1248, evm.model.PaChr1.1267, evm.model.PaChr1.1296, evm.model.PaChr1.1340, evm.model.PaChr1.1343, evm.model.PaChr1.1358, evm.model.PaChr1.1407, evm.model.PaChr1.1482, evm.model.PaChr1.1485, evm.model.PaChr1.1558, evm.model.PaChr1.163, evm.model.PaChr1.1633, evm.model.PaChr1.1648, evm.model.PaChr1.1651, evm.model.PaChr1.1675, evm.model.PaChr1.1688, evm.model.…
GO:0007165	BP	e	signal transduction	580/5071	3538/42462	2.967305297632618e-16	4	580	1.5373608747034593e-12	1.4986057175788835e-12	1.5275687672212717e-12	4.521649631480763e-14	evm.model.PaChr1.1248, evm.model.PaChr1.1258, evm.model.PaChr1.1278, evm.model.PaChr1.1343, evm.model.PaChr1.136, evm.model.PaChr1.1364, evm.model.PaChr1.142, evm.model.PaChr1.143, evm.model.PaChr1.1439, evm.model.PaChr1.1440, evm.model.PaChr1.1446, evm.model.PaChr1.1476, evm.model.PaChr1.148, evm.model.PaChr1.1501, evm.model.PaChr1.1506, evm.model.PaChr1.1525, evm.model.PaChr1.154, evm.model.PaC…
GO:0006793	BP	e	phosphorus metabolic process	456/5071	2654/42462	3.2289544485424544e-16	3	456	1.6729212997898457e-12	1.6307488151785724e-12	1.6619428546648012e-12	4.7797751422567016e-14	evm.model.PaChr1.100, evm.model.PaChr1.1258, evm.model.PaChr1.1289, evm.model.PaChr1.1349, evm.model.PaChr1.1358, evm.model.PaChr1.136, evm.model.PaChr1.1440, evm.model.PaChr1.1446, evm.model.PaChr1.1475, evm.model.PaChr1.1482, evm.model.PaChr1.1535, evm.model.PaChr1.1567, evm.model.PaChr1.1576, evm.model.PaChr1.159, evm.model.PaChr1.163, evm.model.PaChr1.1644, evm.model.PaChr1.1648, evm.model.Pa…
GO:0006796	BP	e	phosphate-containing compound metabolic process	438/5071	2565/42462	3.246275695216239e-15	4	438	1.6818954376915335e-11	1.6394967250487288e-11	1.6705334727582765e-11	4.671931771365371e-13	evm.model.PaChr1.100, evm.model.PaChr1.1258, evm.model.PaChr1.1289, evm.model.PaChr1.1349, evm.model.PaChr1.1358, evm.model.PaChr1.136, evm.model.PaChr1.1440, evm.model.PaChr1.1446, evm.model.PaChr1.1475, evm.model.PaChr1.1482, evm.model.PaChr1.1535, evm.model.PaChr1.1567, evm.model.PaChr1.1576, evm.model.PaChr1.159, evm.model.PaChr1.163, evm.model.PaChr1.1644, evm.model.PaChr1.1648, evm.model.Pa…
GO:0009605	BP	e	response to external stimulus	790/5071	5156/42462	1.0312956428135956e-14	2	790	5.343142725417239e-11	5.208448042295085e-11	5.30601608227595e-11	1.4440926284911457e-12	evm.model.PaChr1.103, evm.model.PaChr1.115, evm.model.PaChr1.120, evm.model.PaChr1.1248, evm.model.PaChr1.1288, evm.model.PaChr1.1314, evm.model.PaChr1.1364, evm.model.PaChr1.1374, evm.model.PaChr1.1378, evm.model.PaChr1.142, evm.model.PaChr1.1439, evm.model.PaChr1.1440, evm.model.PaChr1.1442, evm.model.PaChr1.146, evm.model.PaChr1.1485, evm.model.PaChr1.1497, evm.model.PaChr1.1506, evm.model.PaC…
GO:0031325	BP	e	positive regulation of cellular metabolic process	239/5071	1232/42462	2.216039030530131e-14	5	239	1.1481298217176608e-10	1.1191867463654523e-10	1.1399304773046993e-10	3.021394267678055e-12	evm.model.PaChr1.1047, evm.model.PaChr1.151, evm.model.PaChr1.1579, evm.model.PaChr1.1613, evm.model.PaChr1.1616, evm.model.PaChr1.163, evm.model.PaChr1.1641, evm.model.PaChr1.1712, evm.model.PaChr1.1783, evm.model.PaChr1.1820, evm.model.PaChr1.185, evm.model.PaChr1.1879, evm.model.PaChr1.1949, evm.model.PaChr1.1961, evm.model.PaChr1.1990, evm.model.PaChr1.2003, evm.model.PaChr1.2139, evm.model.P…
GO:0045893	BP	e	positive regulation of DNA-templated transcription	188/5071	910/42462	3.767912078681177e-14	9	188	1.952155247964718e-10	1.902943586206361e-10	1.9378371820657294e-10	4.8803881199117944e-12	evm.model.PaChr1.151, evm.model.PaChr1.1579, evm.model.PaChr1.1613, evm.model.PaChr1.1616, evm.model.PaChr1.1641, evm.model.PaChr1.1783, evm.model.PaChr1.185, evm.model.PaChr1.1949, evm.model.PaChr1.1961, evm.model.PaChr1.1990, evm.model.PaChr1.2003, evm.model.PaChr1.2139, evm.model.PaChr1.2236, evm.model.PaChr1.2253, evm.model.PaChr1.2387, evm.model.PaChr1.2497, evm.model.PaChr1.25, evm.model.Pa…
GO:1902680	BP	e	positive regulation of RNA biosynthetic process	188/5071	910/42462	3.767912078681177e-14	8	188	1.952155247964718e-10	1.902943586206361e-10	1.9378371820657294e-10	4.8803881199117944e-12	evm.model.PaChr1.151, evm.model.PaChr1.1579, evm.model.PaChr1.1613, evm.model.PaChr1.1616, evm.model.PaChr1.1641, evm.model.PaChr1.1783, evm.model.PaChr1.185, evm.model.PaChr1.1949, evm.model.PaChr1.1961, evm.model.PaChr1.1990, evm.model.PaChr1.2003, evm.model.PaChr1.2139, evm.model.PaChr1.2236, evm.model.PaChr1.2253, evm.model.PaChr1.2387, evm.model.PaChr1.2497, evm.model.PaChr1.25, evm.model.Pa…
GO:0016310	BP	e	phosphorylation	254/5071	1346/42462	9.97336387879487e-14	5	254	5.167199825603622e-10	5.036940467224948e-10	5.127306370088443e-10	1.2602926403911275e-11	evm.model.PaChr1.1258, evm.model.PaChr1.1358, evm.model.PaChr1.136, evm.model.PaChr1.1440, evm.model.PaChr1.1446, evm.model.PaChr1.1482, evm.model.PaChr1.1535, evm.model.PaChr1.159, evm.model.PaChr1.163, evm.model.PaChr1.1648, evm.model.PaChr1.165, evm.model.PaChr1.1727, evm.model.PaChr1.1759, evm.model.PaChr1.1797, evm.model.PaChr1.1879, evm.model.PaChr1.1937, evm.model.PaChr1.1943, evm.model.Pa…
GO:0030154	BP	e	cell differentiation	264/5071	1413/42462	1.0532179001019189e-13	3	264	5.456721940428042e-10	5.319164051668058e-10	5.413540006523863e-10	1.2992195096257241e-11	evm.model.PaChr1.100, evm.model.PaChr1.1340, evm.model.PaChr1.1608, evm.model.PaChr1.163, evm.model.PaChr1.1820, evm.model.PaChr1.1891, evm.model.PaChr1.1920, evm.model.PaChr1.194, evm.model.PaChr1.1949, evm.model.PaChr1.1974, evm.model.PaChr1.2000, evm.model.PaChr1.2021, evm.model.PaChr1.2043, evm.model.PaChr1.2086, evm.model.PaChr1.2152, evm.model.PaChr1.2249, evm.model.PaChr1.2289, evm.model.P…
GO:1901700	BP	e	response to oxygen-containing compound	820/5071	5440/42462	1.3519292008670178e-13	3	820	7.00434518969202e-10	6.8277734407631e-10	6.947564163255604e-10	1.628917485974888e-11	evm.model.PaChr1.105, evm.model.PaChr1.106, evm.model.PaChr1.115, evm.model.PaChr1.119, evm.model.PaChr1.120, evm.model.PaChr1.1248, evm.model.PaChr1.1288, evm.model.PaChr1.142, evm.model.PaChr1.1439, evm.model.PaChr1.1442, evm.model.PaChr1.1449, evm.model.PaChr1.1501, evm.model.PaChr1.1506, evm.model.PaChr1.1550, evm.model.PaChr1.1579, evm.model.PaChr1.1587, evm.model.PaChr1.1588, evm.model.PaCh…
GO:0006468	BP	e	protein phosphorylation	221/5071	1143/42462	3.5881825338559873e-13	6	221	1.859037370790787e-09	1.812173107109462e-09	1.8432493676418207e-09	4.13119415731286e-11	evm.model.PaChr1.1258, evm.model.PaChr1.1358, evm.model.PaChr1.136, evm.model.PaChr1.1440, evm.model.PaChr1.1446, evm.model.PaChr1.1482, evm.model.PaChr1.1535, evm.model.PaChr1.159, evm.model.PaChr1.163, evm.model.PaChr1.165, evm.model.PaChr1.1759, evm.model.PaChr1.1797, evm.model.PaChr1.1879, evm.model.PaChr1.1947, evm.model.PaChr1.1978, evm.model.PaChr1.2025, evm.model.PaChr1.2101, evm.model.Pa…
GO:0048522	BP	e	positive regulation of cellular process	303/5071	1704/42462	7.74586396445345e-13	4	303	4.013132119983332e-09	3.911965524403335e-09	3.978275732143292e-09	8.724200260833331e-11	evm.model.PaChr1.1047, evm.model.PaChr1.1242, evm.model.PaChr1.151, evm.model.PaChr1.1579, evm.model.PaChr1.1613, evm.model.PaChr1.1616, evm.model.PaChr1.1622, evm.model.PaChr1.1629, evm.model.PaChr1.163, evm.model.PaChr1.1641, evm.model.PaChr1.1712, evm.model.PaChr1.1783, evm.model.PaChr1.1791, evm.model.PaChr1.1820, evm.model.PaChr1.185, evm.model.PaChr1.1879, evm.model.PaChr1.19, evm.model.PaC…
GO:0051254	BP	e	positive regulation of RNA metabolic process	203/5071	1038/42462	9.94445892193634e-13	7	203	5.152224167455217e-09	5.022342328755973e-09	5.10647965641431e-09	1.0962179079691952e-10	evm.model.PaChr1.151, evm.model.PaChr1.1579, evm.model.PaChr1.1613, evm.model.PaChr1.1616, evm.model.PaChr1.1641, evm.model.PaChr1.1783, evm.model.PaChr1.185, evm.model.PaChr1.1949, evm.model.PaChr1.1961, evm.model.PaChr1.1990, evm.model.PaChr1.2003, evm.model.PaChr1.2139, evm.model.PaChr1.2236, evm.model.PaChr1.2253, evm.model.PaChr1.2387, evm.model.PaChr1.2497, evm.model.PaChr1.25, evm.model.Pa…
GO:0010557	BP	e	positive regulation of macromolecule biosynthetic process	208/5071	1081/42462	2.764682837921411e-12	7	208	1.432382178327083e-08	1.3962734173348299e-08	1.4193881689888523e-08	2.984129538181423e-10	evm.model.PaChr1.1047, evm.model.PaChr1.151, evm.model.PaChr1.1579, evm.model.PaChr1.1613, evm.model.PaChr1.1616, evm.model.PaChr1.1641, evm.model.PaChr1.1783, evm.model.PaChr1.185, evm.model.PaChr1.1949, evm.model.PaChr1.1961, evm.model.PaChr1.1990, evm.model.PaChr1.2003, evm.model.PaChr1.2139, evm.model.PaChr1.2236, evm.model.PaChr1.2237, evm.model.PaChr1.2253, evm.model.PaChr1.2297, evm.model.…
GO:0009891	BP	e	positive regulation of biosynthetic process	237/5071	1276/42462	3.2462835221438025e-12	5	237	1.6818994928227042e-08	1.6395006779545545e-08	1.666317331916414e-08	3.410673694171336e-10	evm.model.PaChr1.1047, evm.model.PaChr1.151, evm.model.PaChr1.1579, evm.model.PaChr1.1613, evm.model.PaChr1.1616, evm.model.PaChr1.1641, evm.model.PaChr1.1783, evm.model.PaChr1.185, evm.model.PaChr1.1949, evm.model.PaChr1.1961, evm.model.PaChr1.1990, evm.model.PaChr1.2003, evm.model.PaChr1.2139, evm.model.PaChr1.2141, evm.model.PaChr1.2236, evm.model.PaChr1.2237, evm.model.PaChr1.2253, evm.model.…
GO:0043207	BP	e	response to external biotic stimulus	721/5071	4773/42462	3.6231850281360513e-12	3	721	1.877172163077288e-08	1.829850741459886e-08	1.859056237936608e-08	3.6434830264139626e-10	evm.model.PaChr1.103, evm.model.PaChr1.115, evm.model.PaChr1.120, evm.model.PaChr1.1288, evm.model.PaChr1.1314, evm.model.PaChr1.1364, evm.model.PaChr1.1374, evm.model.PaChr1.1378, evm.model.PaChr1.142, evm.model.PaChr1.1439, evm.model.PaChr1.1440, evm.model.PaChr1.1442, evm.model.PaChr1.146, evm.model.PaChr1.1485, evm.model.PaChr1.1497, evm.model.PaChr1.1506, evm.model.PaChr1.1550, evm.model.PaC…
GO:0031328	BP	e	positive regulation of cellular biosynthetic process	219/5071	1155/42462	3.656844573895504e-12	6	219	1.8946111737352605e-08	1.8468501340624835e-08	1.8759612664083935e-08	3.6434830264139626e-10	evm.model.PaChr1.1047, evm.model.PaChr1.151, evm.model.PaChr1.1579, evm.model.PaChr1.1613, evm.model.PaChr1.1616, evm.model.PaChr1.1641, evm.model.PaChr1.1783, evm.model.PaChr1.185, evm.model.PaChr1.1949, evm.model.PaChr1.1961, evm.model.PaChr1.1990, evm.model.PaChr1.2003, evm.model.PaChr1.2139, evm.model.PaChr1.2141, evm.model.PaChr1.2236, evm.model.PaChr1.2237, evm.model.PaChr1.2253, evm.model.…
GO:0009607	BP	e	response to biotic stimulus	721/5071	4778/42462	5.120660586052919e-12	2	721	2.6530142496340173e-08	2.586134712246195e-08	2.6263868145865423e-08	5.00568726346041e-10	evm.model.PaChr1.103, evm.model.PaChr1.115, evm.model.PaChr1.120, evm.model.PaChr1.1288, evm.model.PaChr1.1314, evm.model.PaChr1.1364, evm.model.PaChr1.1374, evm.model.PaChr1.1378, evm.model.PaChr1.142, evm.model.PaChr1.1439, evm.model.PaChr1.1440, evm.model.PaChr1.1442, evm.model.PaChr1.146, evm.model.PaChr1.1485, evm.model.PaChr1.1497, evm.model.PaChr1.1506, evm.model.PaChr1.1550, evm.model.PaC…
GO:0045935	BP	e	positive regulation of nucleobase-containing compound metabolic process	208/5071	1091/42462	6.862031992389956e-12	6	208	3.555218775257236e-08	3.4655956656058254e-08	3.5188500056975695e-08	6.583738472698585e-10	evm.model.PaChr1.1506, evm.model.PaChr1.151, evm.model.PaChr1.1579, evm.model.PaChr1.1613, evm.model.PaChr1.1616, evm.model.PaChr1.1641, evm.model.PaChr1.1783, evm.model.PaChr1.185, evm.model.PaChr1.1949, evm.model.PaChr1.1961, evm.model.PaChr1.1990, evm.model.PaChr1.2003, evm.model.PaChr1.2139, evm.model.PaChr1.2236, evm.model.PaChr1.2253, evm.model.PaChr1.2387, evm.model.PaChr1.2497, evm.model.…
GO:0009653	BP	e	anatomical structure morphogenesis	376/5071	2257/42462	1.111136898729876e-11	2	376	5.7568002723194875e-08	5.611677742691186e-08	5.696798879788074e-08	1.0466909586035431e-09	evm.model.PaChr1.1248, evm.model.PaChr1.1296, evm.model.PaChr1.1340, evm.model.PaChr1.1358, evm.model.PaChr1.1407, evm.model.PaChr1.1447, evm.model.PaChr1.1558, evm.model.PaChr1.1588, evm.model.PaChr1.1612, evm.model.PaChr1.1626, evm.model.PaChr1.163, evm.model.PaChr1.1633, evm.model.PaChr1.1675, evm.model.PaChr1.1688, evm.model.PaChr1.1748, evm.model.PaChr1.1785, evm.model.PaChr1.1817, evm.model…
GO:0048589	BP	e	developmental growth	331/5071	1943/42462	1.4288195158504373e-11	2	331	7.402713911621115e-08	7.21609973045269e-08	7.324128838249342e-08	1.3219131985037707e-09	evm.model.PaChr1.1248, evm.model.PaChr1.1267, evm.model.PaChr1.1296, evm.model.PaChr1.1340, evm.model.PaChr1.1358, evm.model.PaChr1.1407, evm.model.PaChr1.1482, evm.model.PaChr1.1633, evm.model.PaChr1.1648, evm.model.PaChr1.1651, evm.model.PaChr1.1675, evm.model.PaChr1.1688, evm.model.PaChr1.1694, evm.model.PaChr1.1748, evm.model.PaChr1.1817, evm.model.PaChr1.1826, evm.model.PaChr1.1891, evm.mode…
GO:0009888	BP	e	tissue development	385/5071	2331/42462	2.2260160883891855e-11	3	385	1.153298935394437e-07	1.1242255524377913e-07	1.1408332452994575e-07	2.0233314656042754e-09	evm.model.PaChr1.115, evm.model.PaChr1.1340, evm.model.PaChr1.1345, evm.model.PaChr1.1358, evm.model.PaChr1.1407, evm.model.PaChr1.1485, evm.model.PaChr1.1529, evm.model.PaChr1.1586, evm.model.PaChr1.1588, evm.model.PaChr1.1609, evm.model.PaChr1.1635, evm.model.PaChr1.1648, evm.model.PaChr1.1675, evm.model.PaChr1.1739, evm.model.PaChr1.1765, evm.model.PaChr1.1820, evm.model.PaChr1.1826, evm.model…
GO:0048583	BP	e	regulation of response to stimulus	443/5071	2761/42462	4.043246449211121e-11	3	443	2.0948059853362818e-07	2.0419982572074718e-07	2.0713551559308574e-07	3.550518619214037e-09	evm.model.PaChr1.1248, evm.model.PaChr1.136, evm.model.PaChr1.1439, evm.model.PaChr1.1442, evm.model.PaChr1.146, evm.model.PaChr1.147, evm.model.PaChr1.1506, evm.model.PaChr1.1527, evm.model.PaChr1.153, evm.model.PaChr1.1550, evm.model.PaChr1.1579, evm.model.PaChr1.1612, evm.model.PaChr1.1617, evm.model.PaChr1.163, evm.model.PaChr1.1637, evm.model.PaChr1.1662, evm.model.PaChr1.1712, evm.model.PaC…
GO:0032501	BP	e	multicellular organismal process	722/5071	4843/42462	4.8088228433240534e-11	1	722	2.4914511151261924e-07	2.428644404597969e-07	2.46307906035058e-07	4.15241852521032e-09	evm.model.PaChr1.115, evm.model.PaChr1.118, evm.model.PaChr1.12, evm.model.PaChr1.1248, evm.model.PaChr1.125, evm.model.PaChr1.1267, evm.model.PaChr1.1269, evm.model.PaChr1.1296, evm.model.PaChr1.1345, evm.model.PaChr1.1378, evm.model.PaChr1.138, evm.model.PaChr1.1389, evm.model.PaChr1.1439, evm.model.PaChr1.15, evm.model.PaChr1.1527, evm.model.PaChr1.153, evm.model.PaChr1.155, evm.model.PaChr1.1…
GO:0044419	BP	e	biological process involved in interspecies interaction between organisms	708/5071	4746/42462	7.188233297850836e-11	1	708	3.724223671616518e-07	3.6303401365692227e-07	3.681094271829413e-07	6.105284707568062e-09	evm.model.PaChr1.103, evm.model.PaChr1.115, evm.model.PaChr1.120, evm.model.PaChr1.1288, evm.model.PaChr1.1314, evm.model.PaChr1.1364, evm.model.PaChr1.1374, evm.model.PaChr1.1378, evm.model.PaChr1.142, evm.model.PaChr1.1439, evm.model.PaChr1.1440, evm.model.PaChr1.1442, evm.model.PaChr1.146, evm.model.PaChr1.1485, evm.model.PaChr1.1497, evm.model.PaChr1.1506, evm.model.PaChr1.1550, evm.model.PaC…
GO:0051707	BP	e	response to other organism	704/5071	4724/42462	1.0570636724672486e-10	4	704	5.476646887052815e-07	5.33858671255768e-07	5.412166003032313e-07	8.833301430730348e-09	evm.model.PaChr1.103, evm.model.PaChr1.115, evm.model.PaChr1.120, evm.model.PaChr1.1288, evm.model.PaChr1.1314, evm.model.PaChr1.1364, evm.model.PaChr1.1374, evm.model.PaChr1.1378, evm.model.PaChr1.142, evm.model.PaChr1.1439, evm.model.PaChr1.1440, evm.model.PaChr1.1442, evm.model.PaChr1.146, evm.model.PaChr1.1485, evm.model.PaChr1.1497, evm.model.PaChr1.1506, evm.model.PaChr1.1550, evm.model.PaC…
GO:0071554	BP	e	cell wall organization or biogenesis	265/5071	1522/42462	2.188366263380349e-10	2	265	1.1337925610573588e-06	1.1052109120942102e-06	1.1202246902244007e-06	1.7996707318370775e-08	evm.model.PaChr1.102, evm.model.PaChr1.120, evm.model.PaChr1.1242, evm.model.PaChr1.1340, evm.model.PaChr1.1347, evm.model.PaChr1.1358, evm.model.PaChr1.1407, evm.model.PaChr1.1478, evm.model.PaChr1.157, evm.model.PaChr1.1586, evm.model.PaChr1.1609, evm.model.PaChr1.1612, evm.model.PaChr1.1622, evm.model.PaChr1.1632, evm.model.PaChr1.1669, evm.model.PaChr1.1765, evm.model.PaChr1.1791, evm.model.P…
GO:0048518	BP	e	positive regulation of biological process	459/5071	2914/42462	2.6344495769341073e-10	3	459	1.364908325809561e-06	1.3305005055652772e-06	1.3480478485171826e-06	2.09985896278394e-08	evm.model.PaChr1.1047, evm.model.PaChr1.1242, evm.model.PaChr1.1439, evm.model.PaChr1.1462, evm.model.PaChr1.1506, evm.model.PaChr1.151, evm.model.PaChr1.155, evm.model.PaChr1.1579, evm.model.PaChr1.1612, evm.model.PaChr1.1613, evm.model.PaChr1.1616, evm.model.PaChr1.1617, evm.model.PaChr1.1622, evm.model.PaChr1.1629, evm.model.PaChr1.163, evm.model.PaChr1.1641, evm.model.PaChr1.1662, evm.model.P…
GO:0009617	BP	e	response to bacterium	371/5071	2282/42462	3.946082839562228e-10	5	371	2.0444655191771904e-06	1.992926818189517e-06	2.018815980720036e-06	3.097675029056349e-08	evm.model.PaChr1.120, evm.model.PaChr1.1314, evm.model.PaChr1.1364, evm.model.PaChr1.1374, evm.model.PaChr1.1506, evm.model.PaChr1.1550, evm.model.PaChr1.157, evm.model.PaChr1.1579, evm.model.PaChr1.1588, evm.model.PaChr1.1612, evm.model.PaChr1.1662, evm.model.PaChr1.1727, evm.model.PaChr1.1822, evm.model.PaChr1.1847, evm.model.PaChr1.1871, evm.model.PaChr1.1912, evm.model.PaChr1.1962, evm.model.…
GO:0046777	BP	e	protein autophosphorylation	85/5071	369/42462	2.1630511399045285e-09	7	85	1.1206767955845362e-05	1.0924257804758536e-05	1.1061843529471758e-05	1.6480541111537296e-07	evm.model.PaChr1.1358, evm.model.PaChr1.1446, evm.model.PaChr1.1482, evm.model.PaChr1.159, evm.model.PaChr1.163, evm.model.PaChr1.1759, evm.model.PaChr1.1978, evm.model.PaChr1.2222, evm.model.PaChr1.2328, evm.model.PaChr1.2331, evm.model.PaChr1.254, evm.model.PaChr1.2712, evm.model.PaChr1.372, evm.model.PaChr1.899, evm.model.PaChr10.1005, evm.model.PaChr10.1165, evm.model.PaChr14.1063, evm.model.…
GO:0036211	BP	e	protein modification process	444/5071	2851/42462	2.484806794956387e-09	5	444	1.2873784004669042e-05	1.254925023377739e-05	1.2704817142612007e-05	1.865765797778122e-07	evm.model.PaChr1.1258, evm.model.PaChr1.1289, evm.model.PaChr1.1358, evm.model.PaChr1.136, evm.model.PaChr1.1363, evm.model.PaChr1.1440, evm.model.PaChr1.1442, evm.model.PaChr1.1446, evm.model.PaChr1.1475, evm.model.PaChr1.1482, evm.model.PaChr1.1535, evm.model.PaChr1.1576, evm.model.PaChr1.159, evm.model.PaChr1.163, evm.model.PaChr1.1644, evm.model.PaChr1.165, evm.model.PaChr1.1662, evm.model.Pa…
GO:0009755	BP	e	hormone-mediated signaling pathway	274/5071	1625/42462	2.712199533090049e-09	5	274	1.4051905780939544e-05	1.3697672870891607e-05	1.386476401315633e-05	2.007415111562792e-07	evm.model.PaChr1.142, evm.model.PaChr1.143, evm.model.PaChr1.1439, evm.model.PaChr1.1446, evm.model.PaChr1.1501, evm.model.PaChr1.156, evm.model.PaChr1.163, evm.model.PaChr1.1659, evm.model.PaChr1.1662, evm.model.PaChr1.1712, evm.model.PaChr1.1741, evm.model.PaChr1.1819, evm.model.PaChr1.1879, evm.model.PaChr1.19, evm.model.PaChr1.1907, evm.model.PaChr1.1928, evm.model.PaChr1.1943, evm.model.PaCh…
GO:0099402	BP	e	plant organ development	320/5071	1958/42462	4.386722454608615e-09	3	320	2.2727609037327235e-05	2.2154671301106098e-05	2.2420538465504633e-05	3.201071695398202e-07	evm.model.PaChr1.12, evm.model.PaChr1.125, evm.model.PaChr1.1340, evm.model.PaChr1.1344, evm.model.PaChr1.1358, evm.model.PaChr1.148, evm.model.PaChr1.1501, evm.model.PaChr1.151, evm.model.PaChr1.1527, evm.model.PaChr1.157, evm.model.PaChr1.1648, evm.model.PaChr1.1659, evm.model.PaChr1.1661, evm.model.PaChr1.172, evm.model.PaChr1.1748, evm.model.PaChr1.1778, evm.model.PaChr1.1837, evm.model.PaChr…
GO:0009893	BP	e	positive regulation of metabolic process	311/5071	1897/42462	4.943516173526692e-09	4	311	2.5612357295041794e-05	2.4966698264925272e-05	2.5261367646721397e-05	3.5572718465335825e-07	evm.model.PaChr1.1047, evm.model.PaChr1.1506, evm.model.PaChr1.151, evm.model.PaChr1.1579, evm.model.PaChr1.1613, evm.model.PaChr1.1616, evm.model.PaChr1.163, evm.model.PaChr1.1641, evm.model.PaChr1.1662, evm.model.PaChr1.1712, evm.model.PaChr1.1783, evm.model.PaChr1.1820, evm.model.PaChr1.185, evm.model.PaChr1.1879, evm.model.PaChr1.1949, evm.model.PaChr1.1961, evm.model.PaChr1.1990, evm.model.P…
GO:0050793	BP	e	regulation of developmental process	459/5071	2983/42462	6.313937317558544e-09	3	459	3.271250924227082e-05	3.1887863281466144e-05	3.2257905755406604e-05	4.481165649626139e-07	evm.model.PaChr1.1248, evm.model.PaChr1.1267, evm.model.PaChr1.1273, evm.model.PaChr1.1358, evm.model.PaChr1.1450, evm.model.PaChr1.1462, evm.model.PaChr1.1485, evm.model.PaChr1.15, evm.model.PaChr1.151, evm.model.PaChr1.153, evm.model.PaChr1.155, evm.model.PaChr1.157, evm.model.PaChr1.1607, evm.model.PaChr1.1610, evm.model.PaChr1.1629, evm.model.PaChr1.163, evm.model.PaChr1.1640, evm.model.PaChr…
GO:0006950	BP	e	response to stress	1338/5071	9823/42462	7.91249953263363e-09	2	1338	4.099466007857484e-05	3.996123031022575e-05	4.0417047612692586e-05	5.539818929537141e-07	evm.model.PaChr1.100, evm.model.PaChr1.103, evm.model.PaChr1.115, evm.model.PaChr1.119, evm.model.PaChr1.120, evm.model.PaChr1.1241, evm.model.PaChr1.1248, evm.model.PaChr1.1278, evm.model.PaChr1.1288, evm.model.PaChr1.1337, evm.model.PaChr1.1364, evm.model.PaChr1.1374, evm.model.PaChr1.1378, evm.model.PaChr1.142, evm.model.PaChr1.1439, evm.model.PaChr1.1440, evm.model.PaChr1.1442, evm.model.PaCh…
GO:0016311	BP	e	dephosphorylation	83/5071	366/42462	8.345140252686643e-09	5	83	4.32361716491695e-05	4.21462358681175e-05	4.261863127047069e-05	5.764822886555934e-07	evm.model.PaChr1.1289, evm.model.PaChr1.1475, evm.model.PaChr1.1576, evm.model.PaChr1.1644, evm.model.PaChr1.1734, evm.model.PaChr1.1815, evm.model.PaChr1.1828, evm.model.PaChr1.1922, evm.model.PaChr1.215, evm.model.PaChr1.2244, evm.model.PaChr1.2399, evm.model.PaChr1.2493, evm.model.PaChr1.69, evm.model.PaChr1.816, evm.model.PaChr1.957, evm.model.PaChr10.1110, evm.model.PaChr10.1113, evm.model.P…
GO:0009737	BP	e	response to abscisic acid	302/5071	1855/42462	1.5855164411938583e-08	5	302	8.21456068182538e-05	8.007480746871973e-05	8.094061432294647e-05	1.0668260625747248e-06	evm.model.PaChr1.1248, evm.model.PaChr1.1288, evm.model.PaChr1.1506, evm.model.PaChr1.1550, evm.model.PaChr1.1587, evm.model.PaChr1.1613, evm.model.PaChr1.1647, evm.model.PaChr1.1662, evm.model.PaChr1.1712, evm.model.PaChr1.1782, evm.model.PaChr1.182, evm.model.PaChr1.1877, evm.model.PaChr1.19, evm.model.PaChr1.1928, evm.model.PaChr1.1940, evm.model.PaChr1.1968, evm.model.PaChr1.2059, evm.model.P…
GO:0048366	BP	e	leaf development	93/5071	437/42462	2.788205268281725e-08	5	93	0.0001444569149496762	0.00014081531685210128	0.0001422263507350508	1.783418703082422e-06	evm.model.PaChr1.12, evm.model.PaChr1.125, evm.model.PaChr1.1358, evm.model.PaChr1.151, evm.model.PaChr1.157, evm.model.PaChr1.172, evm.model.PaChr1.194, evm.model.PaChr1.2000, evm.model.PaChr1.2018, evm.model.PaChr1.2043, evm.model.PaChr1.2152, evm.model.PaChr1.2159, evm.model.PaChr1.2294, evm.model.PaChr1.230, evm.model.PaChr1.2477, evm.model.PaChr1.2582, evm.model.PaChr1.8, evm.model.PaChr1.99…
GO:0031347	BP	e	regulation of defense response	254/5071	1522/42462	3.136896395276436e-08	5	254	0.00016252260223927214	0.0001584255882657034	0.0001599817161590982	1.981982954137465e-06	evm.model.PaChr1.1439, evm.model.PaChr1.1442, evm.model.PaChr1.147, evm.model.PaChr1.1506, evm.model.PaChr1.1550, evm.model.PaChr1.1579, evm.model.PaChr1.1612, evm.model.PaChr1.1637, evm.model.PaChr1.1662, evm.model.PaChr1.1928, evm.model.PaChr1.1958, evm.model.PaChr1.1981, evm.model.PaChr1.1996, evm.model.PaChr1.2021, evm.model.PaChr1.2043, evm.model.PaChr1.2059, evm.model.PaChr1.2129, evm.model…
GO:0097305	BP	e	response to alcohol	327/5071	2056/42462	4.994437584313521e-08	4	327	0.0002587618112432835	0.0002522387138901603	0.00025456648367246017	3.020688784322351e-06	evm.model.PaChr1.1248, evm.model.PaChr1.1288, evm.model.PaChr1.1506, evm.model.PaChr1.1550, evm.model.PaChr1.1587, evm.model.PaChr1.1613, evm.model.PaChr1.1647, evm.model.PaChr1.1662, evm.model.PaChr1.1688, evm.model.PaChr1.1712, evm.model.PaChr1.1782, evm.model.PaChr1.182, evm.model.PaChr1.1877, evm.model.PaChr1.19, evm.model.PaChr1.1928, evm.model.PaChr1.1940, evm.model.PaChr1.1968, evm.model.P…
GO:0016049	BP	e	cell growth	212/5071	1236/42462	5.0140751872557844e-08	2	212	0.0002597792354517222	0.00025323048996632946	0.0002555172715425548	3.020688784322351e-06	evm.model.PaChr1.1248, evm.model.PaChr1.1296, evm.model.PaChr1.1340, evm.model.PaChr1.1558, evm.model.PaChr1.163, evm.model.PaChr1.1633, evm.model.PaChr1.1688, evm.model.PaChr1.1702, evm.model.PaChr1.1748, evm.model.PaChr1.1768, evm.model.PaChr1.1817, evm.model.PaChr1.1978, evm.model.PaChr1.1984, evm.model.PaChr1.2257, evm.model.PaChr1.2268, evm.model.PaChr1.2283, evm.model.PaChr1.2285, evm.model…
GO:0009620	BP	e	response to fungus	299/5071	1864/42462	8.961137938829104e-08	5	299	0.00046427655661073587	0.0004525726611904906	0.00045630114384517795	5.158628406785954e-06	evm.model.PaChr1.103, evm.model.PaChr1.120, evm.model.PaChr1.1288, evm.model.PaChr1.1378, evm.model.PaChr1.1485, evm.model.PaChr1.1497, evm.model.PaChr1.1506, evm.model.PaChr1.1550, evm.model.PaChr1.1588, evm.model.PaChr1.1612, evm.model.PaChr1.1637, evm.model.PaChr1.1662, evm.model.PaChr1.1708, evm.model.PaChr1.1819, evm.model.PaChr1.1928, evm.model.PaChr1.1981, evm.model.PaChr1.1996, evm.model.…
GO:0003002	BP	e	regionalization	95/5071	466/42462	1.752694295448828e-07	3	95	0.0009080709144720378	0.0008851794570727402	0.0008919461269539086	9.674578941569865e-06	evm.model.PaChr1.115, evm.model.PaChr1.1389, evm.model.PaChr1.157, evm.model.PaChr1.1635, evm.model.PaChr1.1785, evm.model.PaChr1.1940, evm.model.PaChr1.2410, evm.model.PaChr1.2430, evm.model.PaChr1.2500, evm.model.PaChr1.2527, evm.model.PaChr1.2542, evm.model.PaChr1.2569, evm.model.PaChr1.2598, evm.model.PaChr1.26, evm.model.PaChr1.33, evm.model.PaChr1.8, evm.model.PaChr10.1153, evm.model.PaChr1…
GO:0003006	BP	e	developmental process involved in reproduction	573/5071	3927/42462	1.7552797153205314e-07	2	573	0.0009094104205075673	0.0008864851956514998	0.0008930863191550863	9.674578941569865e-06	evm.model.PaChr1.118, evm.model.PaChr1.12, evm.model.PaChr1.125, evm.model.PaChr1.1267, evm.model.PaChr1.1296, evm.model.PaChr1.1340, evm.model.PaChr1.1345, evm.model.PaChr1.1378, evm.model.PaChr1.138, evm.model.PaChr1.15, evm.model.PaChr1.1501, evm.model.PaChr1.151, evm.model.PaChr1.1558, evm.model.PaChr1.157, evm.model.PaChr1.1603, evm.model.PaChr1.1614, evm.model.PaChr1.1617, evm.model.PaChr1.…
GO:0010646	BP	e	regulation of cell communication	169/5071	968/42462	3.706862610149847e-07	4	169	0.0019205255183186356	0.0018721112068522058	0.0018853103235222121	2.0005474149152455e-05	evm.model.PaChr1.136, evm.model.PaChr1.146, evm.model.PaChr1.1527, evm.model.PaChr1.1579, evm.model.PaChr1.163, evm.model.PaChr1.1712, evm.model.PaChr1.1879, evm.model.PaChr1.19, evm.model.PaChr1.1928, evm.model.PaChr1.1943, evm.model.PaChr1.1947, evm.model.PaChr1.1954, evm.model.PaChr1.2, evm.model.PaChr1.2129, evm.model.PaChr1.215, evm.model.PaChr1.2266, evm.model.PaChr1.2308, evm.model.PaChr1.…
GO:0010035	BP	e	response to inorganic substance	533/5071	3645/42462	3.7540795426208596e-07	3	533	0.0019449886110318674	0.0018959576122167124	0.001908949447422707	2.005142897970997e-05	evm.model.PaChr1.115, evm.model.PaChr1.119, evm.model.PaChr1.1288, evm.model.PaChr1.1374, evm.model.PaChr1.1439, evm.model.PaChr1.1449, evm.model.PaChr1.1506, evm.model.PaChr1.1550, evm.model.PaChr1.1579, evm.model.PaChr1.1588, evm.model.PaChr1.1608, evm.model.PaChr1.1610, evm.model.PaChr1.1613, evm.model.PaChr1.163, evm.model.PaChr1.1632, evm.model.PaChr1.1647, evm.model.PaChr1.1662, evm.model.P…
GO:0009733	BP	e	response to auxin	123/5071	656/42462	3.974939238874345e-07	5	123	0.0020594160196607983	0.0020075004331904333	0.002020859109043717	2.1014449180212227e-05	evm.model.PaChr1.106, evm.model.PaChr1.1248, evm.model.PaChr1.1439, evm.model.PaChr1.1617, evm.model.PaChr1.163, evm.model.PaChr1.1671, evm.model.PaChr1.1930, evm.model.PaChr1.1992, evm.model.PaChr1.2056, evm.model.PaChr1.2141, evm.model.PaChr1.2360, evm.model.PaChr1.2447, evm.model.PaChr1.2490, evm.model.PaChr1.2521, evm.model.PaChr1.2560, evm.model.PaChr1.269, evm.model.PaChr1.2755, evm.model.P…
GO:0010604	BP	e	positive regulation of macromolecule metabolic process	257/5071	1590/42462	4.2127547108202864e-07	5	257	0.0021826282156759903	0.0021276065868346995	0.0021413432195099514	2.2046749653292833e-05	evm.model.PaChr1.1047, evm.model.PaChr1.151, evm.model.PaChr1.1579, evm.model.PaChr1.1613, evm.model.PaChr1.1616, evm.model.PaChr1.1641, evm.model.PaChr1.1662, evm.model.PaChr1.1712, evm.model.PaChr1.1783, evm.model.PaChr1.185, evm.model.PaChr1.1949, evm.model.PaChr1.1961, evm.model.PaChr1.1990, evm.model.PaChr1.2, evm.model.PaChr1.2003, evm.model.PaChr1.2139, evm.model.PaChr1.2236, evm.model.PaC…
GO:0009611	BP	e	response to wounding	243/5071	1493/42462	4.4427041939040403e-07	3	243	0.0023017650428616833	0.0022437401071632463	0.0022577822713420333	2.301765042861683e-05	evm.model.PaChr1.115, evm.model.PaChr1.119, evm.model.PaChr1.120, evm.model.PaChr1.1241, evm.model.PaChr1.1288, evm.model.PaChr1.142, evm.model.PaChr1.1439, evm.model.PaChr1.1497, evm.model.PaChr1.1550, evm.model.PaChr1.1588, evm.model.PaChr1.1662, evm.model.PaChr1.1782, evm.model.PaChr1.1789, evm.model.PaChr1.1924, evm.model.PaChr1.2059, evm.model.PaChr1.2253, evm.model.PaChr1.226, evm.model.PaC…
GO:0046351	BP	e	disaccharide biosynthetic process	24/5071	68/42462	5.027208211106513e-07	6	24	0.0026045965741742843	0.0025389375925134383	0.0025538217712421088	2.5535260531120436e-05	evm.model.PaChr1.1886, evm.model.PaChr1.1971, evm.model.PaChr1.2493, evm.model.PaChr14.827, evm.model.PaChr14.848, evm.model.PaChr14.966, evm.model.PaChr15.1205, evm.model.PaChr15.140, evm.model.PaChr17.345, evm.model.PaChr17.375, evm.model.PaChr17.414, evm.model.PaChr17.518, evm.model.PaChr18.1034, evm.model.PaChr22.57, evm.model.PaChr4.1356, evm.model.PaChr4.629, evm.model.PaChr5.1569, evm.mode…
GO:0080134	BP	e	regulation of response to stress	284/5071	1795/42462	5.952324163240698e-07	4	284	0.0030838991489750057	0.0030061574826938694	0.0030219949776773025	2.9370468085476245e-05	evm.model.PaChr1.1439, evm.model.PaChr1.1442, evm.model.PaChr1.147, evm.model.PaChr1.1506, evm.model.PaChr1.1550, evm.model.PaChr1.1579, evm.model.PaChr1.1612, evm.model.PaChr1.1617, evm.model.PaChr1.1637, evm.model.PaChr1.1662, evm.model.PaChr1.1924, evm.model.PaChr1.1928, evm.model.PaChr1.1958, evm.model.PaChr1.1981, evm.model.PaChr1.1992, evm.model.PaChr1.1996, evm.model.PaChr1.2, evm.model.Pa…
GO:0071669	BP	e	plant-type cell wall organization or biogenesis	172/5071	995/42462	6.758382033714842e-07	3	172	0.0035015177316676596	0.0034132483655753007	0.003430554720313654	3.2869823951052975e-05	evm.model.PaChr1.102, evm.model.PaChr1.120, evm.model.PaChr1.1242, evm.model.PaChr1.1340, evm.model.PaChr1.1347, evm.model.PaChr1.1358, evm.model.PaChr1.1478, evm.model.PaChr1.1586, evm.model.PaChr1.1609, evm.model.PaChr1.1622, evm.model.PaChr1.1669, evm.model.PaChr1.1791, evm.model.PaChr1.1801, evm.model.PaChr1.1841, evm.model.PaChr1.2009, evm.model.PaChr1.2232, evm.model.PaChr1.2283, evm.model.…
GO:0023051	BP	e	regulation of signaling	166/5071	955/42462	6.788402167077144e-07	3	166	0.0035170711627626684	0.0034284097119777483	0.0034451140997916506	3.2869823951052975e-05	evm.model.PaChr1.136, evm.model.PaChr1.146, evm.model.PaChr1.1527, evm.model.PaChr1.1579, evm.model.PaChr1.163, evm.model.PaChr1.1712, evm.model.PaChr1.1879, evm.model.PaChr1.19, evm.model.PaChr1.1928, evm.model.PaChr1.1943, evm.model.PaChr1.1947, evm.model.PaChr1.1954, evm.model.PaChr1.2, evm.model.PaChr1.2129, evm.model.PaChr1.215, evm.model.PaChr1.2266, evm.model.PaChr1.2308, evm.model.PaChr1.…
GO:0001101	BP	e	response to acid chemical	363/5071	2381/42462	7.357482900943993e-07	3	363	0.003811911890979083	0.0037158178334869346	0.003733186823938982	3.5295480472028544e-05	evm.model.PaChr1.115, evm.model.PaChr1.1288, evm.model.PaChr1.1449, evm.model.PaChr1.1506, evm.model.PaChr1.1610, evm.model.PaChr1.1613, evm.model.PaChr1.163, evm.model.PaChr1.1647, evm.model.PaChr1.1662, evm.model.PaChr1.181, evm.model.PaChr1.1877, evm.model.PaChr1.1968, evm.model.PaChr1.1990, evm.model.PaChr1.1997, evm.model.PaChr1.2059, evm.model.PaChr1.2139, evm.model.PaChr1.2148, evm.model.P…
GO:0009415	BP	e	response to water	356/5071	2329/42462	7.871768158084265e-07	4	356	0.004078363082703458	0.003975552087131758	0.003993347986596147	3.741617507067392e-05	evm.model.PaChr1.115, evm.model.PaChr1.1288, evm.model.PaChr1.1449, evm.model.PaChr1.1506, evm.model.PaChr1.1610, evm.model.PaChr1.1613, evm.model.PaChr1.163, evm.model.PaChr1.1647, evm.model.PaChr1.1662, evm.model.PaChr1.181, evm.model.PaChr1.1877, evm.model.PaChr1.1968, evm.model.PaChr1.1990, evm.model.PaChr1.1997, evm.model.PaChr1.2059, evm.model.PaChr1.2139, evm.model.PaChr1.2148, evm.model.P…
GO:0070887	BP	e	cellular response to chemical stimulus	366/5071	2406/42462	8.328838134769748e-07	3	366	0.004315171037624206	0.0042063903769905715	0.004224386701955216	3.9228827614765515e-05	evm.model.PaChr1.100, evm.model.PaChr1.120, evm.model.PaChr1.1251, evm.model.PaChr1.142, evm.model.PaChr1.1439, evm.model.PaChr1.1506, evm.model.PaChr1.1550, evm.model.PaChr1.1588, evm.model.PaChr1.1647, evm.model.PaChr1.1662, evm.model.PaChr1.1708, evm.model.PaChr1.1712, evm.model.PaChr1.1721, evm.model.PaChr1.1722, evm.model.PaChr1.1742, evm.model.PaChr1.1834, evm.model.PaChr1.188, evm.model.Pa…
GO:0048827	BP	e	phyllome development	134/5071	741/42462	1.0335658503244244e-06	4	134	0.005354904670530842	0.005219913481859166	0.0052401788611448315	4.7811648844025377e-05	evm.model.PaChr1.12, evm.model.PaChr1.125, evm.model.PaChr1.1340, evm.model.PaChr1.1358, evm.model.PaChr1.1501, evm.model.PaChr1.151, evm.model.PaChr1.157, evm.model.PaChr1.1648, evm.model.PaChr1.1659, evm.model.PaChr1.172, evm.model.PaChr1.194, evm.model.PaChr1.2000, evm.model.PaChr1.2018, evm.model.PaChr1.2043, evm.model.PaChr1.2152, evm.model.PaChr1.2159, evm.model.PaChr1.2294, evm.model.PaChr…
GO:0007389	BP	e	pattern specification process	120/5071	652/42462	1.3460052230456086e-06	2	120	0.006973653060599298	0.006797855026095567	0.00682290047561819	6.171374389910884e-05	evm.model.PaChr1.115, evm.model.PaChr1.1389, evm.model.PaChr1.1527, evm.model.PaChr1.157, evm.model.PaChr1.1635, evm.model.PaChr1.1785, evm.model.PaChr1.1940, evm.model.PaChr1.2410, evm.model.PaChr1.2430, evm.model.PaChr1.2500, evm.model.PaChr1.2527, evm.model.PaChr1.2542, evm.model.PaChr1.2569, evm.model.PaChr1.2598, evm.model.PaChr1.26, evm.model.PaChr1.33, evm.model.PaChr1.8, evm.model.PaChr10…
GO:0009966	BP	e	regulation of signal transduction	162/5071	939/42462	1.5565945099789498e-06	5	162	0.008064716156200939	0.007861413635015755	0.00788570778755336	6.952341513966326e-05	evm.model.PaChr1.136, evm.model.PaChr1.146, evm.model.PaChr1.1527, evm.model.PaChr1.1579, evm.model.PaChr1.163, evm.model.PaChr1.1712, evm.model.PaChr1.1879, evm.model.PaChr1.19, evm.model.PaChr1.1928, evm.model.PaChr1.1943, evm.model.PaChr1.1947, evm.model.PaChr1.1954, evm.model.PaChr1.2, evm.model.PaChr1.2129, evm.model.PaChr1.215, evm.model.PaChr1.2266, evm.model.PaChr1.2308, evm.model.PaChr1.…
GO:0071310	BP	e	cellular response to organic substance	225/5071	1392/42462	2.3616414193368574e-06	4	225	0.012235664193584258	0.011927216713133466	0.011952267223263835	0.00010112119168251453	evm.model.PaChr1.120, evm.model.PaChr1.1251, evm.model.PaChr1.142, evm.model.PaChr1.1439, evm.model.PaChr1.1506, evm.model.PaChr1.1550, evm.model.PaChr1.1588, evm.model.PaChr1.1662, evm.model.PaChr1.1712, evm.model.PaChr1.1721, evm.model.PaChr1.2, evm.model.PaChr1.2129, evm.model.PaChr1.2139, evm.model.PaChr1.2249, evm.model.PaChr1.226, evm.model.PaChr1.2266, evm.model.PaChr1.2438, evm.model.PaCh…
GO:0098727	BP	e	maintenance of cell number	51/5071	217/42462	2.503374350762599e-06	2	51	0.012969982511301026	0.012643023683091332	0.012667074214858751	0.0001054470122870002	evm.model.PaChr1.2076, evm.model.PaChr1.2170, evm.model.PaChr1.2312, evm.model.PaChr1.2410, evm.model.PaChr1.8, evm.model.PaChr10.1076, evm.model.PaChr10.1086, evm.model.PaChr10.1241, evm.model.PaChr10.190, evm.model.PaChr14.1192, evm.model.PaChr15.1124, evm.model.PaChr15.134, evm.model.PaChr15.1484, evm.model.PaChr15.61, evm.model.PaChr17.764, evm.model.PaChr18.704, evm.model.PaChr22.1084, evm.m…
GO:0019827	BP	e	stem cell population maintenance	51/5071	217/42462	2.503374350762599e-06	3	51	0.012969982511301026	0.012643023683091332	0.012667074214858751	0.0001054470122870002	evm.model.PaChr1.2076, evm.model.PaChr1.2170, evm.model.PaChr1.2312, evm.model.PaChr1.2410, evm.model.PaChr1.8, evm.model.PaChr10.1076, evm.model.PaChr10.1086, evm.model.PaChr10.1241, evm.model.PaChr10.190, evm.model.PaChr14.1192, evm.model.PaChr15.1124, evm.model.PaChr15.134, evm.model.PaChr15.1484, evm.model.PaChr15.61, evm.model.PaChr17.764, evm.model.PaChr18.704, evm.model.PaChr22.1084, evm.m…
GO:0006357	BP	e	regulation of transcription by RNA polymerase II	128/5071	714/42462	2.8539666855679943e-06	9	128	0.014786401397927779	0.014413652670603573	0.014432509528917347	0.00011829121118342223	evm.model.PaChr1.1455, evm.model.PaChr1.151, evm.model.PaChr1.1571, evm.model.PaChr1.1614, evm.model.PaChr1.1783, evm.model.PaChr1.211, evm.model.PaChr1.2139, evm.model.PaChr1.2196, evm.model.PaChr1.2339, evm.model.PaChr1.2410, evm.model.PaChr1.25, evm.model.PaChr1.2569, evm.model.PaChr1.2582, evm.model.PaChr1.2641, evm.model.PaChr1.268, evm.model.PaChr1.2741, evm.model.PaChr10.1095, evm.model.Pa…
GO:0035556	BP	e	intracellular signal transduction	126/5071	701/42462	3.084148646905603e-06	5	126	0.01597897413961793	0.015576161980377907	0.015593455558754729	0.00012681725507633277	evm.model.PaChr1.1278, evm.model.PaChr1.1446, evm.model.PaChr1.1476, evm.model.PaChr1.148, evm.model.PaChr1.1525, evm.model.PaChr1.1645, evm.model.PaChr1.1809, evm.model.PaChr1.1879, evm.model.PaChr1.1907, evm.model.PaChr1.1943, evm.model.PaChr1.2171, evm.model.PaChr1.2222, evm.model.PaChr1.2328, evm.model.PaChr1.2510, evm.model.PaChr1.2516, evm.model.PaChr1.807, evm.model.PaChr1.86, evm.model.Pa…
GO:0051253	BP	e	negative regulation of RNA metabolic process	105/5071	567/42462	4.5285961675260205e-06	7	105	0.02346265674395231	0.022871189272889437	0.022878467838341455	0.00018048197495347933	evm.model.PaChr1.1169, evm.model.PaChr1.1459, evm.model.PaChr1.1607, evm.model.PaChr1.1614, evm.model.PaChr1.1671, evm.model.PaChr1.1675, evm.model.PaChr1.1742, evm.model.PaChr1.1770, evm.model.PaChr1.1972, evm.model.PaChr1.2017, evm.model.PaChr1.2170, evm.model.PaChr1.2171, evm.model.PaChr1.2253, evm.model.PaChr1.2285, evm.model.PaChr1.2410, evm.model.PaChr1.2481, evm.model.PaChr1.2520, evm.mode…
GO:0009414	BP	e	response to water deprivation	326/5071	2150/42462	4.6503786541284545e-06	5	326	0.024093611807039523	0.023486238660861032	0.023489062582002822	0.00018392070081709561	evm.model.PaChr1.1288, evm.model.PaChr1.1449, evm.model.PaChr1.1506, evm.model.PaChr1.1613, evm.model.PaChr1.163, evm.model.PaChr1.1647, evm.model.PaChr1.1662, evm.model.PaChr1.181, evm.model.PaChr1.1877, evm.model.PaChr1.1968, evm.model.PaChr1.1990, evm.model.PaChr1.2059, evm.model.PaChr1.2139, evm.model.PaChr1.2148, evm.model.PaChr1.215, evm.model.PaChr1.2164, evm.model.PaChr1.2200, evm.model.P…
GO:0060560	BP	e	developmental growth involved in morphogenesis	171/5071	1020/42462	5.08084288860691e-06	3	171	0.026323847005872404	0.025660252111776593	0.025658256587464897	0.00019942308337782123	evm.model.PaChr1.1248, evm.model.PaChr1.1296, evm.model.PaChr1.1340, evm.model.PaChr1.1633, evm.model.PaChr1.1648, evm.model.PaChr1.1688, evm.model.PaChr1.1748, evm.model.PaChr1.1817, evm.model.PaChr1.1978, evm.model.PaChr1.1984, evm.model.PaChr1.2257, evm.model.PaChr1.2268, evm.model.PaChr1.2283, evm.model.PaChr1.2490, evm.model.PaChr1.2571, evm.model.PaChr1.2783, evm.model.PaChr1.280, evm.model…
GO:0005984	BP	e	disaccharide metabolic process	39/5071	156/42462	5.622771578428152e-06	5	39	0.029131579547836257	0.028397204840348498	0.02838375092790531	0.00021739984737191237	evm.model.PaChr1.1886, evm.model.PaChr1.1971, evm.model.PaChr1.2493, evm.model.PaChr10.992, evm.model.PaChr14.1035, evm.model.PaChr14.463, evm.model.PaChr14.827, evm.model.PaChr14.848, evm.model.PaChr14.966, evm.model.PaChr15.1205, evm.model.PaChr15.140, evm.model.PaChr17.345, evm.model.PaChr17.375, evm.model.PaChr17.414, evm.model.PaChr17.518, evm.model.PaChr17.627, evm.model.PaChr18.1034, evm.m…
GO:0071396	BP	e	cellular response to lipid	122/5071	684/42462	5.6932451849562235e-06	5	122	0.029496703303258195	0.02875312423214695	0.02873380844847406	0.0002184940985426533	evm.model.PaChr1.120, evm.model.PaChr1.142, evm.model.PaChr1.1550, evm.model.PaChr1.1588, evm.model.PaChr1.1712, evm.model.PaChr1.2129, evm.model.PaChr1.2139, evm.model.PaChr1.2249, evm.model.PaChr1.226, evm.model.PaChr1.2438, evm.model.PaChr1.2504, evm.model.PaChr1.254, evm.model.PaChr1.2727, evm.model.PaChr1.2736, evm.model.PaChr1.2981, evm.model.PaChr1.2992, evm.model.PaChr1.326, evm.model.PaC…
GO:0048653	BP	e	anther development	32/5071	118/42462	5.951271207068522e-06	3	32	0.030833536123822013	0.030056256984715844	0.03003011451086776	0.0002267171773810442	evm.model.PaChr1.15, evm.model.PaChr1.2466, evm.model.PaChr1.2738, evm.model.PaChr10.1109, evm.model.PaChr14.1177, evm.model.PaChr14.1276, evm.model.PaChr14.895, evm.model.PaChr15.1108, evm.model.PaChr15.117, evm.model.PaChr15.59, evm.model.PaChr17.756, evm.model.PaChr17.828, evm.model.PaChr17.986, evm.model.PaChr22.890, evm.model.PaChr4.1892, evm.model.PaChr4.1905, evm.model.PaChr4.2135, evm.mod…
GO:0006470	BP	e	protein dephosphorylation	52/5071	232/42462	6.146733359850643e-06	6	52	0.03184622553738618	0.03104341762492116	0.031004123067086647	0.00023076975027091438	evm.model.PaChr1.1289, evm.model.PaChr1.1475, evm.model.PaChr1.1576, evm.model.PaChr1.1644, evm.model.PaChr1.1734, evm.model.PaChr1.1815, evm.model.PaChr1.1922, evm.model.PaChr1.215, evm.model.PaChr1.2399, evm.model.PaChr1.816, evm.model.PaChr1.957, evm.model.PaChr10.1110, evm.model.PaChr10.838, evm.model.PaChr14.489, evm.model.PaChr15.1477, evm.model.PaChr18.1000, evm.model.PaChr22.576, evm.mode…
GO:0090304	BP	p	nucleic acid metabolic process	397/5071	5041/42462	2.9552750225754195e-23	5	397	1.5311279891963248e-19	1.4925299561804361e-19	1.525217439151174e-19	7.291085662839642e-21	evm.model.PaChr1.1047, evm.model.PaChr1.1328, evm.model.PaChr1.1343, evm.model.PaChr1.1347, evm.model.PaChr1.1360, evm.model.PaChr1.1482, evm.model.PaChr1.156, evm.model.PaChr1.1608, evm.model.PaChr1.1625, evm.model.PaChr1.1648, evm.model.PaChr1.1651, evm.model.PaChr1.1716, evm.model.PaChr1.1739, evm.model.PaChr1.1765, evm.model.PaChr1.1783, evm.model.PaChr1.1790, evm.model.PaChr1.1825, evm.model…
GO:0006139	BP	p	nucleobase-containing compound metabolic process	489/5071	5740/42462	4.370492872939951e-19	4	489	2.2643523574701883e-15	2.207270553943682e-15	2.2543002238624266e-15	9.434801489459119e-17	evm.model.PaChr1.100, evm.model.PaChr1.1047, evm.model.PaChr1.1328, evm.model.PaChr1.1343, evm.model.PaChr1.1347, evm.model.PaChr1.1349, evm.model.PaChr1.1360, evm.model.PaChr1.1482, evm.model.PaChr1.156, evm.model.PaChr1.1567, evm.model.PaChr1.1608, evm.model.PaChr1.1609, evm.model.PaChr1.1625, evm.model.PaChr1.1648, evm.model.PaChr1.1651, evm.model.PaChr1.1699, evm.model.PaChr1.1706, evm.model.…
GO:1901360	BP	p	organic cyclic compound metabolic process	711/5071	7717/42462	4.6710168462728344e-17	3	711	2.4200538280539556e-13	2.359046963693463e-13	2.406040777515137e-13	7.806625251786953e-15	evm.model.PaChr1.100, evm.model.PaChr1.1047, evm.model.PaChr1.125, evm.model.PaChr1.1328, evm.model.PaChr1.1343, evm.model.PaChr1.1347, evm.model.PaChr1.1349, evm.model.PaChr1.1360, evm.model.PaChr1.1482, evm.model.PaChr1.1497, evm.model.PaChr1.1529, evm.model.PaChr1.153, evm.model.PaChr1.156, evm.model.PaChr1.1567, evm.model.PaChr1.1588, evm.model.PaChr1.1608, evm.model.PaChr1.1609, evm.model.Pa…
GO:0016070	BP	p	RNA metabolic process	354/5071	4305/42462	1.2618304955196463e-16	6	354	6.537543797287287e-13	6.372739592079752e-13	6.497165221430659e-13	1.9810738779658444e-14	evm.model.PaChr1.1047, evm.model.PaChr1.1328, evm.model.PaChr1.1343, evm.model.PaChr1.1347, evm.model.PaChr1.1360, evm.model.PaChr1.1482, evm.model.PaChr1.156, evm.model.PaChr1.1625, evm.model.PaChr1.1648, evm.model.PaChr1.1651, evm.model.PaChr1.1716, evm.model.PaChr1.1739, evm.model.PaChr1.1765, evm.model.PaChr1.1783, evm.model.PaChr1.1790, evm.model.PaChr1.1825, evm.model.PaChr1.1841, evm.model…
GO:0006396	BP	p	RNA processing	80/5071	1332/42462	2.0426745321275896e-13	7	80	1.0583096750953042e-09	1.0316308657021038e-09	1.0495261746071556e-09	2.405249261580237e-11	evm.model.PaChr1.1047, evm.model.PaChr1.1625, evm.model.PaChr1.1716, evm.model.PaChr1.1825, evm.model.PaChr1.2089, evm.model.PaChr1.22, evm.model.PaChr1.2350, evm.model.PaChr1.2443, evm.model.PaChr1.887, evm.model.PaChr10.1072, evm.model.PaChr10.1139, evm.model.PaChr10.1142, evm.model.PaChr10.1188, evm.model.PaChr10.1197, evm.model.PaChr10.1252, evm.model.PaChr10.863, evm.model.PaChr10.953, evm.m…
GO:0006259	BP	p	DNA metabolic process	46/5071	837/42462	2.242935667401055e-10	6	46	1.1620649692804866e-06	1.1327706043629992e-06	1.14793447457586e-06	1.8157265145007604e-08	evm.model.PaChr1.1608, evm.model.PaChr1.1893, evm.model.PaChr1.208, evm.model.PaChr1.2089, evm.model.PaChr1.2715, evm.model.PaChr10.1141, evm.model.PaChr14.1084, evm.model.PaChr14.367, evm.model.PaChr15.216, evm.model.PaChr15.482, evm.model.PaChr15.58, evm.model.PaChr15.767, evm.model.PaChr17.434, evm.model.PaChr17.484, evm.model.PaChr18.588, evm.model.PaChr22.1036, evm.model.PaChr22.86, evm.mode…
GO:0051276	BP	p	chromosome organization	5071-08-01	321/42462	1.1811579255388925e-09	5	8	6.1195792122170024e-06	5.9653114291556535e-06	6.041622789131435e-06	9.133700316741794e-08	evm.model.PaChr15.58, evm.model.PaChr22.86, evm.model.PaChr4.1707, evm.model.PaChr4.1790, evm.model.PaChr4.2024, evm.model.PaChr5.108, evm.model.PaChr5.1363, evm.model.PaChr7.926
GO:0032259	BP	p	methylation	5071-02-01	191/42462	1.6857840960063244e-08	2	2	8.734047401408767e-05	8.513871784255518e-05	8.60424202601628e-05	1.1166527456898736e-06	evm.model.PaChr14.1089, evm.model.PaChr17.679
GO:0006397	BP	p	mRNA processing	22/5071	470/42462	8.797691476801216e-08	8	22	0.000455808395413071	0.00044431797291461775	0.0004480664269134859	5.121442645090686e-06	evm.model.PaChr1.1625, evm.model.PaChr1.2089, evm.model.PaChr1.2350, evm.model.PaChr1.887, evm.model.PaChr10.1139, evm.model.PaChr10.1142, evm.model.PaChr10.1188, evm.model.PaChr14.1384, evm.model.PaChr15.1201, evm.model.PaChr15.1242, evm.model.PaChr22.1003, evm.model.PaChr22.928, evm.model.PaChr22.939, evm.model.PaChr4.1328, evm.model.PaChr4.1366, evm.model.PaChr5.2134, evm.model.PaChr8.1080, ev…
GO:0009451	BP	p	RNA modification	34/5071	607/42462	1.3851377639811872e-07	7	34	0.0007176398755186531	0.0006995489727304894	0.0007050351218664243	7.800433429550578e-06	evm.model.PaChr1.1328, evm.model.PaChr1.1716, evm.model.PaChr1.1825, evm.model.PaChr1.1916, evm.model.PaChr1.785, evm.model.PaChr1.829, evm.model.PaChr14.1089, evm.model.PaChr14.1186, evm.model.PaChr14.1292, evm.model.PaChr14.1430, evm.model.PaChr14.769, evm.model.PaChr15.1224, evm.model.PaChr15.1262, evm.model.PaChr15.405, evm.model.PaChr15.452, evm.model.PaChr17.1099, evm.model.PaChr17.249, evm…
GO:0032200	BP	p	telomere organization	0/5071	119/42462	5.194335614882041e-07	6	0	0.0026911852820703853	0.0026233434954253975	0.002638203058798589	2.587678155836909e-05
GO:0000723	BP	p	telomere maintenance	0/5071	119/42462	5.194335614882041e-07	7	0	0.0026911852820703853	0.0026233434954253975	0.002638203058798589	2.587678155836909e-05
*Statistics shown from subgenome A

## Sheet: Supplementary Data 6
Supplementary Data 6. Gene ontology (GO) enrichment analysis of tandemly duplicated genes in subgenomes A and B. The statistics shows the GO enrichment in subgenome A.
GO	NS	enrichment	name	ratio_in_study	ratio_in_pop	p_uncorrected	depth	study_count	p_bonferroni	p_sidak	p_holm	p_fdr_bh	study_items
GO:0006952	BP	e	defense response	734/3548	4363/42462	5.342114949843374e-83	3	734	2.7677497555138523e-79	2.6979778636819254e-79	2.7677497555138523e-79	2.7677497555138523e-79	evm.model.PaChr1.1255, evm.model.PaChr1.1333, evm.model.PaChr1.1334, evm.model.PaChr1.1387, evm.model.PaChr1.1390, evm.model.PaChr1.1550, evm.model.PaChr1.1551, evm.model.PaChr1.1552, evm.model.PaChr1.1555, evm.model.PaChr1.1559, evm.model.PaChr1.1720, evm.model.PaChr1.1721, evm.model.PaChr1.1727, evm.model.PaChr1.1846, evm.model.PaChr1.1847, evm.model.PaChr1.1850, evm.model.PaChr1.1851, evm.mode…
GO:0098542	BP	e	defense response to other organism	674/3548	3990/42462	2.95294538904005e-76	5	674	1.52992100606165e-72	1.4913533997476508e-72	1.529625711522746e-72	7.64960503030825e-73	evm.model.PaChr1.1255, evm.model.PaChr1.1333, evm.model.PaChr1.1334, evm.model.PaChr1.1387, evm.model.PaChr1.1390, evm.model.PaChr1.1550, evm.model.PaChr1.1551, evm.model.PaChr1.1552, evm.model.PaChr1.1555, evm.model.PaChr1.1559, evm.model.PaChr1.1727, evm.model.PaChr1.1846, evm.model.PaChr1.1847, evm.model.PaChr1.1850, evm.model.PaChr1.1851, evm.model.PaChr1.1919, evm.model.PaChr1.1928, evm.mode…
GO:0051707	BP	e	response to other organism	751/3548	4724/42462	1.6256712559982274e-73	4	751	8.422602777326816e-70	8.210278332621435e-70	8.41935143481482e-70	2.807534259108939e-70	evm.model.PaChr1.1255, evm.model.PaChr1.1333, evm.model.PaChr1.1334, evm.model.PaChr1.1383, evm.model.PaChr1.1384, evm.model.PaChr1.1387, evm.model.PaChr1.1390, evm.model.PaChr1.1465, evm.model.PaChr1.1471, evm.model.PaChr1.1550, evm.model.PaChr1.1551, evm.model.PaChr1.1552, evm.model.PaChr1.1555, evm.model.PaChr1.1559, evm.model.PaChr1.1672, evm.model.PaChr1.1727, evm.model.PaChr1.1846, evm.mode…
GO:0044419	BP	e	biological process involved in interspecies interaction between organisms	751/3548	4746/42462	1.038478018039023e-72	1	751	5.380354611460178e-69	5.244721858094254e-69	5.37723917740606e-69	1.3450886528650446e-69	evm.model.PaChr1.1255, evm.model.PaChr1.1333, evm.model.PaChr1.1334, evm.model.PaChr1.1383, evm.model.PaChr1.1384, evm.model.PaChr1.1387, evm.model.PaChr1.1390, evm.model.PaChr1.1465, evm.model.PaChr1.1471, evm.model.PaChr1.1550, evm.model.PaChr1.1551, evm.model.PaChr1.1552, evm.model.PaChr1.1555, evm.model.PaChr1.1559, evm.model.PaChr1.1672, evm.model.PaChr1.1727, evm.model.PaChr1.1846, evm.mode…
GO:0043207	BP	e	response to external biotic stimulus	752/3548	4773/42462	6.710349480017077e-72	3	752	3.4766320655968475e-68	3.3889900394573867e-68	3.4739479258048407e-68	6.953264131193695e-69	evm.model.PaChr1.1255, evm.model.PaChr1.1333, evm.model.PaChr1.1334, evm.model.PaChr1.1383, evm.model.PaChr1.1384, evm.model.PaChr1.1387, evm.model.PaChr1.1390, evm.model.PaChr1.1465, evm.model.PaChr1.1471, evm.model.PaChr1.1550, evm.model.PaChr1.1551, evm.model.PaChr1.1552, evm.model.PaChr1.1555, evm.model.PaChr1.1559, evm.model.PaChr1.1672, evm.model.PaChr1.1727, evm.model.PaChr1.1846, evm.mode…
GO:0009607	BP	e	response to biotic stimulus	752/3548	4778/42462	8.770352907065414e-72	2	752	4.543919841150591e-68	4.429372677694752e-68	4.5395346646970586e-68	7.573199735250985e-69	evm.model.PaChr1.1255, evm.model.PaChr1.1333, evm.model.PaChr1.1334, evm.model.PaChr1.1383, evm.model.PaChr1.1384, evm.model.PaChr1.1387, evm.model.PaChr1.1390, evm.model.PaChr1.1465, evm.model.PaChr1.1471, evm.model.PaChr1.1550, evm.model.PaChr1.1551, evm.model.PaChr1.1552, evm.model.PaChr1.1555, evm.model.PaChr1.1559, evm.model.PaChr1.1672, evm.model.PaChr1.1727, evm.model.PaChr1.1846, evm.mode…
GO:0009605	BP	e	response to external stimulus	774/3548	5156/42462	9.607913196202827e-65	2	774	4.977859826952685e-61	4.8523735192730534e-61	4.9720950790349634e-61	7.111228324218121e-62	evm.model.PaChr1.1255, evm.model.PaChr1.1333, evm.model.PaChr1.1334, evm.model.PaChr1.1383, evm.model.PaChr1.1384, evm.model.PaChr1.1387, evm.model.PaChr1.1390, evm.model.PaChr1.1465, evm.model.PaChr1.1471, evm.model.PaChr1.1550, evm.model.PaChr1.1551, evm.model.PaChr1.1552, evm.model.PaChr1.1555, evm.model.PaChr1.1559, evm.model.PaChr1.1672, evm.model.PaChr1.1727, evm.model.PaChr1.1752, evm.mode…
GO:0006950	BP	e	response to stress	1228/3548	9823/42462	2.945458296475764e-59	2	1228	1.5260419434040934e-55	1.4875721239436971e-55	1.5236855767669126e-55	1.6956021593378816e-56	evm.model.PaChr1.1055, evm.model.PaChr1.1058, evm.model.PaChr1.1059, evm.model.PaChr1.1163, evm.model.PaChr1.1164, evm.model.PaChr1.1255, evm.model.PaChr1.1333, evm.model.PaChr1.1334, evm.model.PaChr1.1383, evm.model.PaChr1.1384, evm.model.PaChr1.1387, evm.model.PaChr1.1390, evm.model.PaChr1.1422, evm.model.PaChr1.1424, evm.model.PaChr1.1453, evm.model.PaChr1.1464, evm.model.PaChr1.1466, evm.mode…
GO:0042742	BP	e	defense response to bacterium	303/3548	1851/42462	1.645092413168973e-30	6	303	8.52322379262845e-27	8.308362804082117e-27	8.501837591257253e-27	6.088016994734607e-28	evm.model.PaChr1.1333, evm.model.PaChr1.1550, evm.model.PaChr1.1551, evm.model.PaChr1.1552, evm.model.PaChr1.1555, evm.model.PaChr1.1727, evm.model.PaChr1.1847, evm.model.PaChr1.1850, evm.model.PaChr1.1851, evm.model.PaChr1.1919, evm.model.PaChr1.1935, evm.model.PaChr1.1936, evm.model.PaChr1.2160, evm.model.PaChr1.2266, evm.model.PaChr1.2276, evm.model.PaChr1.254, evm.model.PaChr1.2603, evm.model…
GO:0044550	BP	e	secondary metabolite biosynthetic process	159/3548	732/42462	2.138562461707636e-29	3	159	1.1079892114107263e-25	1.0800580361823724e-25	1.1049952239643354e-25	7.386594742738174e-27	evm.model.PaChr1.1331, evm.model.PaChr1.1332, evm.model.PaChr1.2388, evm.model.PaChr1.2389, evm.model.PaChr1.2552, evm.model.PaChr1.2553, evm.model.PaChr1.386, evm.model.PaChr1.688, evm.model.PaChr1.689, evm.model.PaChr1.905, evm.model.PaChr10.1000, evm.model.PaChr10.1001, evm.model.PaChr10.207, evm.model.PaChr10.209, evm.model.PaChr10.210, evm.model.PaChr10.212, evm.model.PaChr10.214, evm.model.…
GO:0019748	BP	e	secondary metabolic process	232/3548	1316/42462	5.584543602036581e-28	2	232	2.8933520402151527e-24	2.8204138545358277e-24	2.8838583160916905e-24	1.6074178001195293e-25	evm.model.PaChr1.1000, evm.model.PaChr1.1001, evm.model.PaChr1.1331, evm.model.PaChr1.1332, evm.model.PaChr1.1333, evm.model.PaChr1.2388, evm.model.PaChr1.2389, evm.model.PaChr1.2552, evm.model.PaChr1.2553, evm.model.PaChr1.2840, evm.model.PaChr1.2842, evm.model.PaChr1.386, evm.model.PaChr1.688, evm.model.PaChr1.689, evm.model.PaChr1.819, evm.model.PaChr1.821, evm.model.PaChr1.822, evm.model.PaCh…
GO:0050896	BP	e	response to stimulus	1575/3548	15238/42462	1.3501053585298664e-27	1	1575	6.994895862543238e-24	6.818562320638056e-24	6.9705939660897e-24	3.681524138180652e-25	evm.model.PaChr1.1055, evm.model.PaChr1.1058, evm.model.PaChr1.1059, evm.model.PaChr1.11, evm.model.PaChr1.1163, evm.model.PaChr1.1164, evm.model.PaChr1.1255, evm.model.PaChr1.1333, evm.model.PaChr1.1334, evm.model.PaChr1.1383, evm.model.PaChr1.1384, evm.model.PaChr1.1387, evm.model.PaChr1.1390, evm.model.PaChr1.1422, evm.model.PaChr1.1424, evm.model.PaChr1.1453, evm.model.PaChr1.1464, evm.model.…
, evm.model.PaChr8.688, evm.model.PaChr8.689, evm.model.PaChr8.690, evm.model.PaChr8.691, evm.model.PaChr8.709, evm.model.PaChr8.733, evm.model.PaChr8.734, evm.model.PaChr8.736, evm.model.PaChr8.740, evm.model.PaChr8.742, evm.model.PaChr8.743, evm.model.PaChr8.744, evm.model.PaChr8.747, evm.model.PaChr8.751, evm.model.PaChr8.800, evm.model.PaChr8.801, evm.model.PaChr8.816, evm.model.PaChr8.832, e…
GO:0009617	BP	e	response to bacterium	339/3548	2282/42462	3.837952338770025e-26	5	339	1.98844310671675e-22	1.9383166684145186e-22	1.981150997273087e-22	9.94221553358375e-24	evm.model.PaChr1.1255, evm.model.PaChr1.1333, evm.model.PaChr1.1383, evm.model.PaChr1.1384, evm.model.PaChr1.1550, evm.model.PaChr1.1551, evm.model.PaChr1.1552, evm.model.PaChr1.1555, evm.model.PaChr1.1727, evm.model.PaChr1.1847, evm.model.PaChr1.1850, evm.model.PaChr1.1851, evm.model.PaChr1.1919, evm.model.PaChr1.1935, evm.model.PaChr1.1936, evm.model.PaChr1.1976, evm.model.PaChr1.2160, evm.mode…
GO:0014070	BP	e	response to organic cyclic compound	231/3548	1360/42462	1.423935728751705e-25	4	231	7.377411010662583e-22	7.191434687474344e-22	7.344660488901294e-22	3.073921254442743e-23	evm.model.PaChr1.1333, evm.model.PaChr1.1334, evm.model.PaChr1.1383, evm.model.PaChr1.1384, evm.model.PaChr1.1387, evm.model.PaChr1.1390, evm.model.PaChr1.1672, evm.model.PaChr1.1673, evm.model.PaChr1.1727, evm.model.PaChr1.1850, evm.model.PaChr1.1851, evm.model.PaChr1.1935, evm.model.PaChr1.1936, evm.model.PaChr1.2160, evm.model.PaChr1.2182, evm.model.PaChr1.2276, evm.model.PaChr1.254, evm.model…
GO:0042343	BP	e	indole glucosinolate metabolic process	43/3548	105/42462	1.0795698964047894e-19	7	43	5.593251633273214e-16	5.452251982864778e-16	5.55870539658826e-16	1.6949247373555192e-17	evm.model.PaChr1.1333, evm.model.PaChr1.386, evm.model.PaChr10.1000, evm.model.PaChr10.1001, evm.model.PaChr10.207, evm.model.PaChr10.210, evm.model.PaChr10.212, evm.model.PaChr10.214, evm.model.PaChr10.215, evm.model.PaChr10.593, evm.model.PaChr10.71, evm.model.PaChr10.885, evm.model.PaChr10.995, evm.model.PaChr10.996, evm.model.PaChr10.997, evm.model.PaChr10.998, evm.model.PaChr14.1342, evm.mod…
GO:0002376	BP	e	immune system process	124/3548	639/42462	8.822630990398194e-19	1	124	4.571005116125305e-15	4.455775163023469e-15	4.538361381460831e-15	1.2028960831908697e-16	evm.model.PaChr1.1728, evm.model.PaChr1.1928, evm.model.PaChr1.2133, evm.model.PaChr1.2468, evm.model.PaChr1.2469, evm.model.PaChr1.2603, evm.model.PaChr1.2604, evm.model.PaChr1.2751, evm.model.PaChr1.2874, evm.model.PaChr1.384, evm.model.PaChr1.385, evm.model.PaChr10.1047, evm.model.PaChr10.1048, evm.model.PaChr10.1051, evm.model.PaChr10.1052, evm.model.PaChr10.1280, evm.model.PaChr10.131, evm.m…
GO:0009751	BP	e	response to salicylic acid	116/3548	582/42462	1.1760466535199405e-18	5	116	6.093097711886812e-15	5.939497497984454e-15	6.048407939053054e-15	1.562332746637644e-16	evm.model.PaChr1.1387, evm.model.PaChr1.1390, evm.model.PaChr1.1672, evm.model.PaChr1.1673, evm.model.PaChr1.1850, evm.model.PaChr1.1851, evm.model.PaChr1.1935, evm.model.PaChr1.1936, evm.model.PaChr1.2182, evm.model.PaChr1.2276, evm.model.PaChr10.1084, evm.model.PaChr10.1224, evm.model.PaChr10.1226, evm.model.PaChr10.197, evm.model.PaChr10.415, evm.model.PaChr10.48, evm.model.PaChr10.50, evm.mod…
GO:0140546	BP	e	defense response to symbiont	127/3548	674/42462	4.628667132013853e-18	6	127	2.3981124410963774e-14	2.337658694688256e-14	2.378672039141919e-14	5.476832683006631e-16	evm.model.PaChr1.1928, evm.model.PaChr1.2483, evm.model.PaChr1.2603, evm.model.PaChr1.2604, evm.model.PaChr1.2751, evm.model.PaChr1.2813, evm.model.PaChr1.2814, evm.model.PaChr1.2874, evm.model.PaChr1.384, evm.model.PaChr1.385, evm.model.PaChr1.751, evm.model.PaChr1.752, evm.model.PaChr10.1047, evm.model.PaChr10.1048, evm.model.PaChr10.1051, evm.model.PaChr10.1052, evm.model.PaChr10.1280, evm.mod…
GO:0042221	BP	e	response to chemical	879/3548	8135/42462	6.7018897962844135e-18	2	879	3.472249103454955e-14	3.384717566914439e-14	3.442090599371675e-14	7.499061922899908e-16	evm.model.PaChr1.1055, evm.model.PaChr1.1058, evm.model.PaChr1.1059, evm.model.PaChr1.1164, evm.model.PaChr1.1255, evm.model.PaChr1.1333, evm.model.PaChr1.1334, evm.model.PaChr1.1383, evm.model.PaChr1.1384, evm.model.PaChr1.1387, evm.model.PaChr1.1390, evm.model.PaChr1.1422, evm.model.PaChr1.1424, evm.model.PaChr1.1453, evm.model.PaChr1.1464, evm.model.PaChr1.1465, evm.model.PaChr1.1466, evm.mode…
GO:1901701	BP	e	cellular response to oxygen-containing compound	196/3548	1274/42462	5.430142480132228e-17	4	196	2.8133568189565074e-13	2.74243522379936e-13	2.787292135051873e-13	5.741544528482668e-15	evm.model.PaChr1.1333, evm.model.PaChr1.1387, evm.model.PaChr1.1390, evm.model.PaChr1.1464, evm.model.PaChr1.1466, evm.model.PaChr1.1467, evm.model.PaChr1.1468, evm.model.PaChr1.1469, evm.model.PaChr1.1470, evm.model.PaChr1.1472, evm.model.PaChr1.1550, evm.model.PaChr1.1551, evm.model.PaChr1.1552, evm.model.PaChr1.1555, evm.model.PaChr1.1720, evm.model.PaChr1.1721, evm.model.PaChr1.1726, evm.mode…
GO:1901700	BP	e	response to oxygen-containing compound	620/3548	5440/42462	7.385105838889728e-17	3	620	3.8262233351287684e-13	3.7297685020530684e-13	3.7900363165182083e-13	7.652446670257535e-15	evm.model.PaChr1.1055, evm.model.PaChr1.1058, evm.model.PaChr1.1059, evm.model.PaChr1.1255, evm.model.PaChr1.1333, evm.model.PaChr1.1383, evm.model.PaChr1.1384, evm.model.PaChr1.1387, evm.model.PaChr1.1390, evm.model.PaChr1.1422, evm.model.PaChr1.1424, evm.model.PaChr1.1464, evm.model.PaChr1.1465, evm.model.PaChr1.1466, evm.model.PaChr1.1467, evm.model.PaChr1.1468, evm.model.PaChr1.1469, evm.mode…
GO:0002229	BP	e	defense response to oomycetes	53/3548	177/42462	8.063851610224747e-17	6	53	4.1778815192574414e-13	4.0725617746282464e-13	4.1375622612063176e-13	8.191924547563611e-15	evm.model.PaChr1.1387, evm.model.PaChr1.1390, evm.model.PaChr1.2751, evm.model.PaChr10.1047, evm.model.PaChr10.1048, evm.model.PaChr10.1051, evm.model.PaChr10.1052, evm.model.PaChr10.415, evm.model.PaChr10.53, evm.model.PaChr15.124, evm.model.PaChr15.126, evm.model.PaChr15.417, evm.model.PaChr15.419, evm.model.PaChr15.636, evm.model.PaChr15.637, evm.model.PaChr15.995, evm.model.PaChr15.996, evm.m…
GO:0010033	BP	e	response to organic substance	676/3548	6031/42462	9.332536042271487e-17	3	676	4.835186923500857e-13	4.7132972409739e-13	4.786657736081045e-13	9.122994195284636e-15	evm.model.PaChr1.1055, evm.model.PaChr1.1058, evm.model.PaChr1.1059, evm.model.PaChr1.1164, evm.model.PaChr1.1255, evm.model.PaChr1.1333, evm.model.PaChr1.1334, evm.model.PaChr1.1383, evm.model.PaChr1.1384, evm.model.PaChr1.1387, evm.model.PaChr1.1390, evm.model.PaChr1.1464, evm.model.PaChr1.1465, evm.model.PaChr1.1466, evm.model.PaChr1.1467, evm.model.PaChr1.1468, evm.model.PaChr1.1469, evm.mode…
GO:0002239	BP	e	response to oomycetes	59/3548	217/42462	2.2106780012822671e-16	5	59	1.1453522724643425e-12	1.1164792160384024e-12	1.1336356790575466e-12	2.1210227267858196e-14	evm.model.PaChr1.1387, evm.model.PaChr1.1390, evm.model.PaChr1.2751, evm.model.PaChr10.1047, evm.model.PaChr10.1048, evm.model.PaChr10.1051, evm.model.PaChr10.1052, evm.model.PaChr10.415, evm.model.PaChr10.53, evm.model.PaChr15.124, evm.model.PaChr15.126, evm.model.PaChr15.417, evm.model.PaChr15.419, evm.model.PaChr15.442, evm.model.PaChr15.443, evm.model.PaChr15.445, evm.model.PaChr15.636, evm.m…
GO:0019761	BP	e	glucosinolate biosynthetic process	50/3548	174/42462	3.733102709387606e-15	7	50	1.9341205137337187e-11	1.885363487559188e-11	1.911721897477393e-11	3.070032561482093e-13	evm.model.PaChr1.386, evm.model.PaChr10.1000, evm.model.PaChr10.1001, evm.model.PaChr10.207, evm.model.PaChr10.210, evm.model.PaChr10.212, evm.model.PaChr10.214, evm.model.PaChr10.215, evm.model.PaChr10.593, evm.model.PaChr10.71, evm.model.PaChr10.885, evm.model.PaChr10.995, evm.model.PaChr10.996, evm.model.PaChr10.997, evm.model.PaChr10.998, evm.model.PaChr14.1342, evm.model.PaChr14.1343, evm.mo…
GO:0016144	BP	e	S-glycoside biosynthetic process	50/3548	174/42462	3.733102709387606e-15	6	50	1.9341205137337187e-11	1.885363487559188e-11	1.911721897477393e-11	3.070032561482093e-13	evm.model.PaChr1.386, evm.model.PaChr10.1000, evm.model.PaChr10.1001, evm.model.PaChr10.207, evm.model.PaChr10.210, evm.model.PaChr10.212, evm.model.PaChr10.214, evm.model.PaChr10.215, evm.model.PaChr10.593, evm.model.PaChr10.71, evm.model.PaChr10.885, evm.model.PaChr10.995, evm.model.PaChr10.996, evm.model.PaChr10.997, evm.model.PaChr10.998, evm.model.PaChr14.1342, evm.model.PaChr14.1343, evm.mo…
GO:0019758	BP	e	glycosinolate biosynthetic process	50/3548	174/42462	3.733102709387606e-15	6	50	1.9341205137337187e-11	1.885363487559188e-11	1.911721897477393e-11	3.070032561482093e-13	evm.model.PaChr1.386, evm.model.PaChr10.1000, evm.model.PaChr10.1001, evm.model.PaChr10.207, evm.model.PaChr10.210, evm.model.PaChr10.212, evm.model.PaChr10.214, evm.model.PaChr10.215, evm.model.PaChr10.593, evm.model.PaChr10.71, evm.model.PaChr10.885, evm.model.PaChr10.995, evm.model.PaChr10.996, evm.model.PaChr10.997, evm.model.PaChr10.998, evm.model.PaChr14.1342, evm.model.PaChr14.1343, evm.mo…
GO:0016310	BP	e	phosphorylation	198/3548	1346/42462	4.48545157754848e-15	5	198	2.3239124623278676e-11	2.2653292148267567e-11	2.295654117389312e-11	3.631113222387293e-13	evm.model.PaChr1.1254, evm.model.PaChr1.1256, evm.model.PaChr1.1275, evm.model.PaChr1.1618, evm.model.PaChr1.1619, evm.model.PaChr1.1621, evm.model.PaChr1.165, evm.model.PaChr1.167, evm.model.PaChr1.1727, evm.model.PaChr1.1757, evm.model.PaChr1.1758, evm.model.PaChr1.1759, evm.model.PaChr1.1760, evm.model.PaChr1.1807, evm.model.PaChr1.1919, evm.model.PaChr1.1978, evm.model.PaChr1.2133, evm.model.…
GO:0009611	BP	e	response to wounding	214/3548	1493/42462	4.8823641374225855e-15	3	214	2.5295528595986416e-11	2.465785646485731e-11	2.498305729119137e-11	3.89161978399791e-13	evm.model.PaChr1.1055, evm.model.PaChr1.1058, evm.model.PaChr1.1059, evm.model.PaChr1.1163, evm.model.PaChr1.1383, evm.model.PaChr1.1384, evm.model.PaChr1.1550, evm.model.PaChr1.1551, evm.model.PaChr1.1552, evm.model.PaChr1.1555, evm.model.PaChr1.1672, evm.model.PaChr1.1673, evm.model.PaChr1.1728, evm.model.PaChr1.1782, evm.model.PaChr1.1850, evm.model.PaChr1.1851, evm.model.PaChr1.2160, evm.mode…
GO:0070887	BP	e	cellular response to chemical stimulus	308/3548	2406/42462	2.4328514590897787e-14	3	308	1.2604603409544144e-10	1.2286855381954932e-10	1.243673665886695e-10	1.8006576299348775e-12	evm.model.PaChr1.1255, evm.model.PaChr1.1333, evm.model.PaChr1.1387, evm.model.PaChr1.1390, evm.model.PaChr1.1453, evm.model.PaChr1.1464, evm.model.PaChr1.1466, evm.model.PaChr1.1467, evm.model.PaChr1.1468, evm.model.PaChr1.1469, evm.model.PaChr1.1470, evm.model.PaChr1.1472, evm.model.PaChr1.1550, evm.model.PaChr1.1551, evm.model.PaChr1.1552, evm.model.PaChr1.1555, evm.model.PaChr1.1720, evm.mode…
GO:0009699	BP	e	phenylpropanoid biosynthetic process	65/3548	282/42462	4.1162949040008555e-14	5	65	2.1326523897628432e-10	2.0788905958878015e-10	2.102603436963637e-10	2.881962688868707e-12	evm.model.PaChr1.1331, evm.model.PaChr1.1332, evm.model.PaChr1.2388, evm.model.PaChr1.2389, evm.model.PaChr1.688, evm.model.PaChr1.689, evm.model.PaChr1.905, evm.model.PaChr10.257, evm.model.PaChr10.278, evm.model.PaChr10.279, evm.model.PaChr10.348, evm.model.PaChr10.349, evm.model.PaChr10.487, evm.model.PaChr10.488, evm.model.PaChr10.491, evm.model.PaChr10.832, evm.model.PaChr14.1139, evm.model.…
GO:0006468	BP	e	protein phosphorylation	171/3548	1143/42462	9.039390518667538e-14	6	171	4.683308227721651e-10	4.565247238129223e-10	4.615512798831645e-10	6.162247668054805e-12	evm.model.PaChr1.1256, evm.model.PaChr1.1275, evm.model.PaChr1.1618, evm.model.PaChr1.1619, evm.model.PaChr1.1621, evm.model.PaChr1.165, evm.model.PaChr1.167, evm.model.PaChr1.1757, evm.model.PaChr1.1758, evm.model.PaChr1.1759, evm.model.PaChr1.1760, evm.model.PaChr1.1919, evm.model.PaChr1.1978, evm.model.PaChr1.2133, evm.model.PaChr1.2134, evm.model.PaChr1.2135, evm.model.PaChr1.2137, evm.model.…
GO:0009620	BP	e	response to fungus	249/3548	1864/42462	9.307466271066366e-14	5	249	4.822198275039484e-10	4.700636021888568e-10	4.75146153137938e-10	6.26259516238894e-12	evm.model.PaChr1.1255, evm.model.PaChr1.1333, evm.model.PaChr1.1383, evm.model.PaChr1.1384, evm.model.PaChr1.1465, evm.model.PaChr1.1471, evm.model.PaChr1.1550, evm.model.PaChr1.1551, evm.model.PaChr1.1552, evm.model.PaChr1.1555, evm.model.PaChr1.1559, evm.model.PaChr1.1672, evm.model.PaChr1.1850, evm.model.PaChr1.1851, evm.model.PaChr1.1919, evm.model.PaChr1.1928, evm.model.PaChr1.1935, evm.mode…
GO:0009808	BP	e	lignin metabolic process	54/3548	214/42462	1.167580845219531e-13	5	54	6.04923635908239e-10	5.896741841082408e-10	5.959332634000486e-10	7.755431229592808e-12	evm.model.PaChr1.2388, evm.model.PaChr1.2389, evm.model.PaChr1.688, evm.model.PaChr1.689, evm.model.PaChr1.905, evm.model.PaChr10.257, evm.model.PaChr10.278, evm.model.PaChr10.279, evm.model.PaChr10.832, evm.model.PaChr14.1139, evm.model.PaChr14.1140, evm.model.PaChr15.1271, evm.model.PaChr15.1416, evm.model.PaChr15.1417, evm.model.PaChr17.420, evm.model.PaChr17.422, evm.model.PaChr17.495, evm.mo…
GO:0050832	BP	e	defense response to fungus	195/3548	1379/42462	3.227407218164357e-13	6	195	1.6721196797309533e-09	1.6299674030694515e-09	1.6463004219856384e-09	2.0643452836184608e-11	evm.model.PaChr1.1550, evm.model.PaChr1.1551, evm.model.PaChr1.1552, evm.model.PaChr1.1555, evm.model.PaChr1.1559, evm.model.PaChr1.1850, evm.model.PaChr1.1851, evm.model.PaChr1.1919, evm.model.PaChr1.1928, evm.model.PaChr1.1935, evm.model.PaChr1.1936, evm.model.PaChr1.2160, evm.model.PaChr1.254, evm.model.PaChr1.2639, evm.model.PaChr1.2640, evm.model.PaChr1.2752, evm.model.PaChr1.327, evm.model.…
GO:1901659	BP	e	glycosyl compound biosynthetic process	50/3548	195/42462	4.821400365475802e-13	5	50	2.497967529353013e-09	2.4349965472725445e-09	2.4584320463561114e-09	3.009599432955437e-11	evm.model.PaChr1.386, evm.model.PaChr10.1000, evm.model.PaChr10.1001, evm.model.PaChr10.207, evm.model.PaChr10.210, evm.model.PaChr10.212, evm.model.PaChr10.214, evm.model.PaChr10.215, evm.model.PaChr10.593, evm.model.PaChr10.71, evm.model.PaChr10.885, evm.model.PaChr10.995, evm.model.PaChr10.996, evm.model.PaChr10.997, evm.model.PaChr10.998, evm.model.PaChr14.1342, evm.model.PaChr14.1343, evm.mo…
GO:0009809	BP	e	lignin biosynthetic process	48/3548	185/42462	8.7365560856703e-13	6	48	4.526409707985782e-09	4.412303955504582e-09	4.453896292474718e-09	5.38858298569736e-11	evm.model.PaChr1.2388, evm.model.PaChr1.2389, evm.model.PaChr1.688, evm.model.PaChr1.689, evm.model.PaChr1.905, evm.model.PaChr10.257, evm.model.PaChr10.278, evm.model.PaChr10.279, evm.model.PaChr10.832, evm.model.PaChr14.1139, evm.model.PaChr14.1140, evm.model.PaChr15.1416, evm.model.PaChr15.1417, evm.model.PaChr17.420, evm.model.PaChr17.422, evm.model.PaChr17.495, evm.model.PaChr17.496, evm.mod…
GO:0031347	BP	e	regulation of defense response	208/3548	1522/42462	1.445523306385105e-12	5	208	7.48925625038123e-09	7.3004604331429884e-09	7.36205019941934e-09	8.414894663349697e-11	evm.model.PaChr1.1255, evm.model.PaChr1.1333, evm.model.PaChr1.1550, evm.model.PaChr1.1551, evm.model.PaChr1.1552, evm.model.PaChr1.1555, evm.model.PaChr1.1559, evm.model.PaChr1.1728, evm.model.PaChr1.1850, evm.model.PaChr1.1851, evm.model.PaChr1.1919, evm.model.PaChr1.1928, evm.model.PaChr1.1935, evm.model.PaChr1.1936, evm.model.PaChr1.1976, evm.model.PaChr1.2160, evm.model.PaChr1.2182, evm.mode…
GO:0009698	BP	e	phenylpropanoid metabolic process	66/3548	319/42462	5.884232949871172e-12	4	66	3.0486210913282544e-08	2.971768745628672e-08	2.9933093015994656e-08	3.20907483297711e-10	evm.model.PaChr1.1331, evm.model.PaChr1.1332, evm.model.PaChr1.2388, evm.model.PaChr1.2389, evm.model.PaChr1.688, evm.model.PaChr1.689, evm.model.PaChr1.905, evm.model.PaChr10.257, evm.model.PaChr10.278, evm.model.PaChr10.279, evm.model.PaChr10.348, evm.model.PaChr10.349, evm.model.PaChr10.487, evm.model.PaChr10.488, evm.model.PaChr10.491, evm.model.PaChr10.832, evm.model.PaChr14.1139, evm.model.…
GO:0033993	BP	e	response to lipid	460/3548	4071/42462	7.967035868475214e-12	4	460	4.127721283457008e-08	4.023666022562139e-08	4.051237739119646e-08	4.2553827664505237e-10	evm.model.PaChr1.1055, evm.model.PaChr1.1058, evm.model.PaChr1.1059, evm.model.PaChr1.1255, evm.model.PaChr1.1333, evm.model.PaChr1.1334, evm.model.PaChr1.1387, evm.model.PaChr1.1390, evm.model.PaChr1.1465, evm.model.PaChr1.1467, evm.model.PaChr1.1471, evm.model.PaChr1.1550, evm.model.PaChr1.1551, evm.model.PaChr1.1552, evm.model.PaChr1.1555, evm.model.PaChr1.1559, evm.model.PaChr1.1562, evm.mode…
GO:0016143	BP	e	S-glycoside metabolic process	73/3548	388/42462	5.937008990337609e-11	5	73	3.075964357893915e-07	2.99842271886738e-07	3.0148131652934374e-07	2.901853167824448e-09	evm.model.PaChr1.1333, evm.model.PaChr1.386, evm.model.PaChr10.1000, evm.model.PaChr10.1001, evm.model.PaChr10.207, evm.model.PaChr10.210, evm.model.PaChr10.212, evm.model.PaChr10.214, evm.model.PaChr10.215, evm.model.PaChr10.515, evm.model.PaChr10.593, evm.model.PaChr10.71, evm.model.PaChr10.885, evm.model.PaChr10.995, evm.model.PaChr10.996, evm.model.PaChr10.997, evm.model.PaChr10.998, evm.mode…
GO:0019760	BP	e	glucosinolate metabolic process	73/3548	388/42462	5.937008990337609e-11	6	73	3.075964357893915e-07	2.99842271886738e-07	3.0148131652934374e-07	2.901853167824448e-09	evm.model.PaChr1.1333, evm.model.PaChr1.386, evm.model.PaChr10.1000, evm.model.PaChr10.1001, evm.model.PaChr10.207, evm.model.PaChr10.210, evm.model.PaChr10.212, evm.model.PaChr10.214, evm.model.PaChr10.215, evm.model.PaChr10.515, evm.model.PaChr10.593, evm.model.PaChr10.71, evm.model.PaChr10.885, evm.model.PaChr10.995, evm.model.PaChr10.996, evm.model.PaChr10.997, evm.model.PaChr10.998, evm.mode…
GO:0019757	BP	e	glycosinolate metabolic process	73/3548	388/42462	5.937008990337609e-11	5	73	3.075964357893915e-07	2.99842271886738e-07	3.0148131652934374e-07	2.901853167824448e-09	evm.model.PaChr1.1333, evm.model.PaChr1.386, evm.model.PaChr10.1000, evm.model.PaChr10.1001, evm.model.PaChr10.207, evm.model.PaChr10.210, evm.model.PaChr10.212, evm.model.PaChr10.214, evm.model.PaChr10.215, evm.model.PaChr10.515, evm.model.PaChr10.593, evm.model.PaChr10.71, evm.model.PaChr10.885, evm.model.PaChr10.995, evm.model.PaChr10.996, evm.model.PaChr10.997, evm.model.PaChr10.998, evm.mode…
GO:0010035	BP	e	response to inorganic substance	413/3548	3645/42462	8.166651426675839e-11	3	413	4.231142104160752e-07	4.1244797194459146e-07	4.144575599037988e-07	3.954338415103506e-09	evm.model.PaChr1.1055, evm.model.PaChr1.1058, evm.model.PaChr1.1059, evm.model.PaChr1.1334, evm.model.PaChr1.1383, evm.model.PaChr1.1384, evm.model.PaChr1.1387, evm.model.PaChr1.1390, evm.model.PaChr1.1422, evm.model.PaChr1.1424, evm.model.PaChr1.1464, evm.model.PaChr1.1466, evm.model.PaChr1.1468, evm.model.PaChr1.1469, evm.model.PaChr1.1470, evm.model.PaChr1.1472, evm.model.PaChr1.1550, evm.mode…
GO:0071229	BP	e	cellular response to acid chemical	40/3548	166/42462	7.381584495839085e-10	4	40	3.82439892729423e-06	3.7279900855101324e-06	3.7439396562895838e-06	3.4767262975402094e-08	evm.model.PaChr1.1387, evm.model.PaChr1.1390, evm.model.PaChr1.1726, evm.model.PaChr1.1728, evm.model.PaChr1.2468, evm.model.PaChr1.2469, evm.model.PaChr1.449, evm.model.PaChr10.233, evm.model.PaChr10.234, evm.model.PaChr10.293, evm.model.PaChr10.294, evm.model.PaChr14.1242, evm.model.PaChr14.1243, evm.model.PaChr14.163, evm.model.PaChr14.164, evm.model.PaChr14.501, evm.model.PaChr14.508, evm.mod…
GO:0080134	BP	e	regulation of response to stress	224/3548	1795/42462	1.1683325854879945e-09	4	224	6.053131125413299e-06	5.900538424687581e-06	5.919941210667668e-06	5.263592282968086e-08	evm.model.PaChr1.1255, evm.model.PaChr1.1333, evm.model.PaChr1.1383, evm.model.PaChr1.1550, evm.model.PaChr1.1551, evm.model.PaChr1.1552, evm.model.PaChr1.1555, evm.model.PaChr1.1559, evm.model.PaChr1.1728, evm.model.PaChr1.1850, evm.model.PaChr1.1851, evm.model.PaChr1.1919, evm.model.PaChr1.1928, evm.model.PaChr1.1935, evm.model.PaChr1.1936, evm.model.PaChr1.1976, evm.model.PaChr1.2160, evm.mode…
GO:0009962	BP	e	regulation of flavonoid biosynthetic process	30/3548	105/42462	1.2900166163436025e-09	5	30	6.6835760892762046e-06	6.51509057246876e-06	6.53522417839669e-06	5.761703525238107e-08	evm.model.PaChr10.257, evm.model.PaChr10.278, evm.model.PaChr10.279, evm.model.PaChr10.487, evm.model.PaChr10.488, evm.model.PaChr10.491, evm.model.PaChr14.1342, evm.model.PaChr14.1343, evm.model.PaChr14.1347, evm.model.PaChr14.1382, evm.model.PaChr15.786, evm.model.PaChr15.787, evm.model.PaChr17.1033, evm.model.PaChr17.495, evm.model.PaChr17.496, evm.model.PaChr17.918, evm.model.PaChr17.919, evm…
GO:0071462	BP	e	cellular response to water stimulus	34/3548	136/42462	4.909895762304611e-09	5	34	2.5438169944500187e-05	2.479690198368329e-05	2.484407255726133e-05	2.0681438979268445e-07	evm.model.PaChr1.1387, evm.model.PaChr1.1390, evm.model.PaChr1.1726, evm.model.PaChr1.1728, evm.model.PaChr1.2468, evm.model.PaChr1.2469, evm.model.PaChr1.449, evm.model.PaChr10.233, evm.model.PaChr10.234, evm.model.PaChr10.293, evm.model.PaChr10.294, evm.model.PaChr14.1242, evm.model.PaChr14.1243, evm.model.PaChr14.163, evm.model.PaChr14.164, evm.model.PaChr14.501, evm.model.PaChr14.508, evm.mod…
GO:0042631	BP	e	cellular response to water deprivation	34/3548	136/42462	4.909895762304611e-09	6	34	2.5438169944500187e-05	2.479690198368329e-05	2.484407255726133e-05	2.0681438979268445e-07	evm.model.PaChr1.1387, evm.model.PaChr1.1390, evm.model.PaChr1.1726, evm.model.PaChr1.1728, evm.model.PaChr1.2468, evm.model.PaChr1.2469, evm.model.PaChr1.449, evm.model.PaChr10.233, evm.model.PaChr10.234, evm.model.PaChr10.293, evm.model.PaChr10.294, evm.model.PaChr14.1242, evm.model.PaChr14.1243, evm.model.PaChr14.163, evm.model.PaChr14.164, evm.model.PaChr14.501, evm.model.PaChr14.508, evm.mod…
GO:0006790	BP	e	sulfur compound metabolic process	135/3548	992/42462	1.9750690413802322e-08	3	135	0.00010232832703390983	9.9748743763808e-05	9.95829810663913e-05	7.292511248439195e-07	evm.model.PaChr1.1000, evm.model.PaChr1.1001, evm.model.PaChr1.1055, evm.model.PaChr1.1058, evm.model.PaChr1.1059, evm.model.PaChr1.1333, evm.model.PaChr1.1881, evm.model.PaChr1.1882, evm.model.PaChr1.2160, evm.model.PaChr1.2840, evm.model.PaChr1.2842, evm.model.PaChr1.386, evm.model.PaChr1.709, evm.model.PaChr1.710, evm.model.PaChr1.711, evm.model.PaChr10.1000, evm.model.PaChr10.1001, evm.model.…
GO:0048544	BP	e	recognition of pollen	28/3548	106/42462	3.00136842794607e-08	3	28	0.0001555008982518859	0.00015158089362322184	0.00015123895508420247	1.087418868894307e-06	evm.model.PaChr1.1256, evm.model.PaChr1.1618, evm.model.PaChr1.1619, evm.model.PaChr1.1621, evm.model.PaChr1.2133, evm.model.PaChr1.2134, evm.model.PaChr1.2135, evm.model.PaChr1.2137, evm.model.PaChr10.131, evm.model.PaChr10.79, evm.model.PaChr15.877, evm.model.PaChr15.878, evm.model.PaChr15.879, evm.model.PaChr15.886, evm.model.PaChr15.887, evm.model.PaChr17.893, evm.model.PaChr17.894, evm.model…
GO:0002237	BP	e	response to molecule of bacterial origin	53/3548	287/42462	4.148632565386685e-08	4	53	0.00021494065321268416	0.0002095222384964105	0.00020892513599287345	1.4721962548813982e-06	evm.model.PaChr1.1919, evm.model.PaChr1.1935, evm.model.PaChr1.1936, evm.model.PaChr10.197, evm.model.PaChr10.415, evm.model.PaChr10.48, evm.model.PaChr10.50, evm.model.PaChr10.53, evm.model.PaChr14.73, evm.model.PaChr15.244, evm.model.PaChr15.246, evm.model.PaChr15.251, evm.model.PaChr15.476, evm.model.PaChr15.794, evm.model.PaChr15.886, evm.model.PaChr15.887, evm.model.PaChr17.1088, evm.model.P…
GO:0009414	BP	e	response to water deprivation	250/3548	2150/42462	7.705588154955093e-08	5	250	0.0003992265223082234	0.0003891624658755802	0.0003878222518388898	2.6793726329410968e-06	evm.model.PaChr1.1055, evm.model.PaChr1.1058, evm.model.PaChr1.1059, evm.model.PaChr1.1383, evm.model.PaChr1.1384, evm.model.PaChr1.1387, evm.model.PaChr1.1390, evm.model.PaChr1.1422, evm.model.PaChr1.1424, evm.model.PaChr1.1726, evm.model.PaChr1.1728, evm.model.PaChr1.2288, evm.model.PaChr1.2289, evm.model.PaChr1.2301, evm.model.PaChr1.2302, evm.model.PaChr1.2303, evm.model.PaChr1.2393, evm.mode…
GO:0008037	BP	e	cell recognition	28/3548	111/42462	8.760827145688654e-08	2	28	0.0004538984544181292	0.00044245617940708476	0.0004407572136995962	3.0059500292591336e-06	evm.model.PaChr1.1256, evm.model.PaChr1.1618, evm.model.PaChr1.1619, evm.model.PaChr1.1621, evm.model.PaChr1.2133, evm.model.PaChr1.2134, evm.model.PaChr1.2135, evm.model.PaChr1.2137, evm.model.PaChr10.131, evm.model.PaChr10.79, evm.model.PaChr15.877, evm.model.PaChr15.878, evm.model.PaChr15.879, evm.model.PaChr15.886, evm.model.PaChr15.887, evm.model.PaChr17.893, evm.model.PaChr17.894, evm.model…
GO:0010410	BP	e	hemicellulose metabolic process	47/3548	248/42462	1.0400086328918753e-07	6	47	0.0005388284727012806	0.0005252452064257151	0.000523020341481324	3.5217547235377813e-06	evm.model.PaChr1.2766, evm.model.PaChr1.2767, evm.model.PaChr1.2768, evm.model.PaChr10.601, evm.model.PaChr10.605, evm.model.PaChr10.730, evm.model.PaChr10.736, evm.model.PaChr10.740, evm.model.PaChr10.741, evm.model.PaChr10.843, evm.model.PaChr14.518, evm.model.PaChr14.519, evm.model.PaChr14.520, evm.model.PaChr22.905, evm.model.PaChr22.906, evm.model.PaChr22.995, evm.model.PaChr4.1052, evm.mode…
GO:0001101	BP	e	response to acid chemical	271/3548	2381/42462	1.6393816360541948e-07	3	271	0.0008493636256396783	0.0008279521136718623	0.0008229695812992058	5.2429853434548045e-06	evm.model.PaChr1.1055, evm.model.PaChr1.1058, evm.model.PaChr1.1059, evm.model.PaChr1.1383, evm.model.PaChr1.1384, evm.model.PaChr1.1387, evm.model.PaChr1.1390, evm.model.PaChr1.1422, evm.model.PaChr1.1424, evm.model.PaChr1.1726, evm.model.PaChr1.1728, evm.model.PaChr1.1850, evm.model.PaChr1.1851, evm.model.PaChr1.2160, evm.model.PaChr1.2288, evm.model.PaChr1.2289, evm.model.PaChr1.2301, evm.mode…
GO:0009415	BP	e	response to water	265/3548	2329/42462	2.2793717966793516e-07	4	265	0.0011809425278595722	0.0011511722806942018	0.0011440167047533666	7.245046183187558e-06	evm.model.PaChr1.1055, evm.model.PaChr1.1058, evm.model.PaChr1.1059, evm.model.PaChr1.1383, evm.model.PaChr1.1384, evm.model.PaChr1.1387, evm.model.PaChr1.1390, evm.model.PaChr1.1422, evm.model.PaChr1.1424, evm.model.PaChr1.1726, evm.model.PaChr1.1728, evm.model.PaChr1.1850, evm.model.PaChr1.1851, evm.model.PaChr1.2160, evm.model.PaChr1.2288, evm.model.PaChr1.2289, evm.model.PaChr1.2301, evm.mode…
GO:0010383	BP	e	cell wall polysaccharide metabolic process	64/3548	395/42462	3.3142621313070896e-07	5	64	0.001717119210230203	0.0016738325454730195	0.0016624338850636361	1.034409162789279e-05	evm.model.PaChr1.2766, evm.model.PaChr1.2767, evm.model.PaChr1.2768, evm.model.PaChr10.456, evm.model.PaChr10.601, evm.model.PaChr10.605, evm.model.PaChr10.63, evm.model.PaChr10.730, evm.model.PaChr10.736, evm.model.PaChr10.740, evm.model.PaChr10.741, evm.model.PaChr10.832, evm.model.PaChr10.843, evm.model.PaChr14.518, evm.model.PaChr14.519, evm.model.PaChr14.520, evm.model.PaChr15.1118, evm.mode…
GO:0006979	BP	e	response to oxidative stress	158/3548	1262/42462	3.6648542273319173e-07	3	158	0.0018987609751806665	0.0018508953236306789	0.0018371914241614902	1.1183199478242626e-05	evm.model.PaChr1.1383, evm.model.PaChr1.1384, evm.model.PaChr1.1387, evm.model.PaChr1.1390, evm.model.PaChr1.1550, evm.model.PaChr1.1551, evm.model.PaChr1.1552, evm.model.PaChr1.1555, evm.model.PaChr1.1850, evm.model.PaChr1.1851, evm.model.PaChr1.1935, evm.model.PaChr1.1936, evm.model.PaChr1.2798, evm.model.PaChr1.2799, evm.model.PaChr1.2925, evm.model.PaChr1.2927, evm.model.PaChr1.451, evm.model…
GO:0010411	BP	e	xyloglucan metabolic process	27/3548	116/42462	8.374908976482085e-07	7	27	0.004339040340715368	0.004229657961508707	0.004190804451831636	2.4376631127614432e-05	evm.model.PaChr14.518, evm.model.PaChr14.519, evm.model.PaChr14.520, evm.model.PaChr22.905, evm.model.PaChr22.906, evm.model.PaChr4.1052, evm.model.PaChr4.1053, evm.model.PaChr4.2100, evm.model.PaChr4.2102, evm.model.PaChr4.2103, evm.model.PaChr4.251, evm.model.PaChr4.252, evm.model.PaChr4.253, evm.model.PaChr5.2023, evm.model.PaChr5.2025, evm.model.PaChr5.729, evm.model.PaChr5.730, evm.model.PaC…
GO:0009963	BP	e	positive regulation of flavonoid biosynthetic process	17/3548	55/42462	1.4097790773672932e-06	6	17	0.007304065399839946	0.007119938037893405	0.007044666049604365	3.9481434593729436e-05	evm.model.PaChr10.257, evm.model.PaChr10.278, evm.model.PaChr10.279, evm.model.PaChr14.1342, evm.model.PaChr14.1343, evm.model.PaChr14.1347, evm.model.PaChr17.1033, evm.model.PaChr17.495, evm.model.PaChr17.496, evm.model.PaChr17.918, evm.model.PaChr17.919, evm.model.PaChr18.389, evm.model.PaChr18.390, evm.model.PaChr7.674, evm.model.PaChr7.675, evm.model.PaChr8.374, evm.model.PaChr8.375
GO:0009969	BP	e	xyloglucan biosynthetic process	14/3548	42/42462	4.389158594531234e-06	8	14	0.022740230678266325	0.022166974764520436	0.021884344752332734	0.00011602158509319554	evm.model.PaChr22.905, evm.model.PaChr22.906, evm.model.PaChr4.1052, evm.model.PaChr4.1053, evm.model.PaChr4.2100, evm.model.PaChr4.2102, evm.model.PaChr4.2103, evm.model.PaChr4.251, evm.model.PaChr4.252, evm.model.PaChr4.253, evm.model.PaChr5.2023, evm.model.PaChr5.2025, evm.model.PaChr7.598, evm.model.PaChr7.599
GO:0044036	BP	e	cell wall macromolecule metabolic process	66/3548	443/42462	5.5871431246221215e-06	4	66	0.02894698852866721	0.028217267155389653	0.027823972760618165	0.00014330192340924363	evm.model.PaChr1.2766, evm.model.PaChr1.2767, evm.model.PaChr1.2768, evm.model.PaChr10.456, evm.model.PaChr10.601, evm.model.PaChr10.605, evm.model.PaChr10.63, evm.model.PaChr10.730, evm.model.PaChr10.736, evm.model.PaChr10.740, evm.model.PaChr10.741, evm.model.PaChr10.832, evm.model.PaChr10.843, evm.model.PaChr14.518, evm.model.PaChr14.519, evm.model.PaChr14.520, evm.model.PaChr15.1118, evm.mode…
GO:0006139	BP	p	nucleobase-containing compound metabolic process	188/3548	5740/42462	8.629403651497918e-62	4	188	4.4708940318410716e-58	4.3581877677866075e-58	4.464853449285023e-58	5.5886175398013395e-59	evm.model.PaChr1.1025, evm.model.PaChr1.1035, evm.model.PaChr1.1036, evm.model.PaChr1.1226, evm.model.PaChr1.1231, evm.model.PaChr1.132, evm.model.PaChr1.2112, evm.model.PaChr1.2113, evm.model.PaChr1.248, evm.model.PaChr1.2552, evm.model.PaChr1.2553, evm.model.PaChr1.256, evm.model.PaChr1.257, evm.model.PaChr1.2822, evm.model.PaChr1.2823, evm.model.PaChr1.2909, evm.model.PaChr1.2910, evm.model.Pa…
GO:0090304	BP	p	nucleic acid metabolic process	156/3548	5041/42462	4.654013721519683e-58	5	156	2.411244509119348e-54	2.3504597178876104e-54	2.4070558967699803e-54	2.4112445091193478e-55	evm.model.PaChr1.1025, evm.model.PaChr1.1035, evm.model.PaChr1.1036, evm.model.PaChr1.1226, evm.model.PaChr1.1231, evm.model.PaChr1.132, evm.model.PaChr1.2112, evm.model.PaChr1.2113, evm.model.PaChr1.248, evm.model.PaChr1.2552, evm.model.PaChr1.2553, evm.model.PaChr1.256, evm.model.PaChr1.257, evm.model.PaChr1.2909, evm.model.PaChr1.2910, evm.model.PaChr1.2966, evm.model.PaChr1.2976, evm.model.Pa…
GO:0043170	BP	p	macromolecule metabolic process	632/3548	11831/42462	1.0482122056137593e-47	3	632	5.430787437284887e-44	5.293883328493419e-44	5.420305315228749e-44	4.9370794884408066e-45	evm.model.PaChr1.1025, evm.model.PaChr1.1035, evm.model.PaChr1.1036, evm.model.PaChr1.1226, evm.model.PaChr1.1231, evm.model.PaChr1.1256, evm.model.PaChr1.1275, evm.model.PaChr1.1309, evm.model.PaChr1.1310, evm.model.PaChr1.1311, evm.model.PaChr1.1313, evm.model.PaChr1.132, evm.model.PaChr1.1333, evm.model.PaChr1.1383, evm.model.PaChr1.1384, evm.model.PaChr1.1422, evm.model.PaChr1.1424, evm.model…
GO:0016070	BP	p	RNA metabolic process	142/3548	4305/42462	5.714365854314114e-45	6	142	2.960612949120142e-41	2.8859791907643906e-41	2.954327146680397e-41	2.4671774576001187e-42	evm.model.PaChr1.1025, evm.model.PaChr1.1035, evm.model.PaChr1.1036, evm.model.PaChr1.1226, evm.model.PaChr1.1231, evm.model.PaChr1.132, evm.model.PaChr1.2112, evm.model.PaChr1.2113, evm.model.PaChr1.248, evm.model.PaChr1.2552, evm.model.PaChr1.2553, evm.model.PaChr1.256, evm.model.PaChr1.257, evm.model.PaChr1.2909, evm.model.PaChr1.2910, evm.model.PaChr1.2966, evm.model.PaChr1.2976, evm.model.Pa…
GO:0044238	BP	p	primary metabolic process	857/3548	14084/42462	3.065603817881165e-34	2	857	1.5882893380442317e-30	1.5482503310237973e-30	1.584610613462774e-30	1.2217610292647935e-31	evm.model.PaChr1.1025, evm.model.PaChr1.1035, evm.model.PaChr1.1036, evm.model.PaChr1.1048, evm.model.PaChr1.1049, evm.model.PaChr1.1164, evm.model.PaChr1.1226, evm.model.PaChr1.1231, evm.model.PaChr1.1256, evm.model.PaChr1.1275, evm.model.PaChr1.132, evm.model.PaChr1.1383, evm.model.PaChr1.1384, evm.model.PaChr1.1422, evm.model.PaChr1.1424, evm.model.PaChr1.1464, evm.model.PaChr1.1466, evm.model…
GO:0006996	BP	p	organelle organization	60/3548	2204/42462	5.478528504519164e-29	4	60	2.8384256181913787e-25	2.7668720664980284e-25	2.8302078254346e-25	1.774016011369612e-26	evm.model.PaChr1.1057, evm.model.PaChr1.1354, evm.model.PaChr1.1673, evm.model.PaChr1.1807, evm.model.PaChr1.593, evm.model.PaChr1.594, evm.model.PaChr1.866, evm.model.PaChr1.867, evm.model.PaChr10.1055, evm.model.PaChr10.1062, evm.model.PaChr10.428, evm.model.PaChr10.429, evm.model.PaChr10.834, evm.model.PaChr14.1503, evm.model.PaChr14.1504, evm.model.PaChr14.257, evm.model.PaChr15.275, evm.mode…
GO:0016043	BP	p	cellular component organization	204/3548	4607/42462	4.738714949541388e-28	3	204	2.4551282153573934e-24	2.39323716471809e-24	2.447546271438127e-24	1.44419306785729e-25	evm.model.PaChr1.1057, evm.model.PaChr1.1164, evm.model.PaChr1.1293, evm.model.PaChr1.1296, evm.model.PaChr1.1354, evm.model.PaChr1.1383, evm.model.PaChr1.1423, evm.model.PaChr1.1426, evm.model.PaChr1.1672, evm.model.PaChr1.1673, evm.model.PaChr1.1807, evm.model.PaChr1.1881, evm.model.PaChr1.1882, evm.model.PaChr1.2112, evm.model.PaChr1.2113, evm.model.PaChr1.2552, evm.model.PaChr1.2553, evm.mode…
GO:0071840	BP	p	cellular component organization or biogenesis	278/3548	5594/42462	2.0083650601027313e-25	2	278	1.040533937639225e-21	1.0143032348093248e-21	1.0357138614949785e-21	4.1621357505569e-23	evm.model.PaChr1.1057, evm.model.PaChr1.1164, evm.model.PaChr1.1293, evm.model.PaChr1.1296, evm.model.PaChr1.1354, evm.model.PaChr1.1383, evm.model.PaChr1.1423, evm.model.PaChr1.1426, evm.model.PaChr1.1559, evm.model.PaChr1.1672, evm.model.PaChr1.1673, evm.model.PaChr1.1807, evm.model.PaChr1.1881, evm.model.PaChr1.1882, evm.model.PaChr1.2112, evm.model.PaChr1.2113, evm.model.PaChr1.2552, evm.mode…
GO:0060255	BP	p	regulation of macromolecule metabolic process	415/3548	7382/42462	1.8622544519948584e-22	4	415	9.648340315785362e-19	9.405116391538058e-19	9.599921700033495e-19	3.5734593762168007e-20	evm.model.PaChr1.1057, evm.model.PaChr1.1163, evm.model.PaChr1.1164, evm.model.PaChr1.1354, evm.model.PaChr1.1383, evm.model.PaChr1.1384, evm.model.PaChr1.1453, evm.model.PaChr1.1462, evm.model.PaChr1.1591, evm.model.PaChr1.1592, evm.model.PaChr1.1638, evm.model.PaChr1.1672, evm.model.PaChr1.1673, evm.model.PaChr1.1782, evm.model.PaChr1.1792, evm.model.PaChr1.1803, evm.model.PaChr1.2182, evm.mode…
GO:0051641	BP	p	cellular localization	59/3548	1930/42462	4.213326800692803e-22	2	59	2.1829246154389414e-18	2.1278955146894124e-18	2.171548633077071e-18	7.796159340853362e-20	evm.model.PaChr1.1293, evm.model.PaChr1.1296, evm.model.PaChr1.1333, evm.model.PaChr1.593, evm.model.PaChr1.594, evm.model.PaChr10.1055, evm.model.PaChr10.1062, evm.model.PaChr10.1083, evm.model.PaChr10.237, evm.model.PaChr10.455, evm.model.PaChr10.70, evm.model.PaChr10.77, evm.model.PaChr10.806, evm.model.PaChr10.835, evm.model.PaChr14.277, evm.model.PaChr14.593, evm.model.PaChr14.687, evm.model…
GO:0031323	BP	p	regulation of cellular metabolic process	437/3548	7625/42462	1.9102289291364842e-21	4	437	9.896896081856125e-18	9.64740634329886e-18	9.843409671840303e-18	3.41272278684694e-19	evm.model.PaChr1.1057, evm.model.PaChr1.1163, evm.model.PaChr1.1164, evm.model.PaChr1.1354, evm.model.PaChr1.1383, evm.model.PaChr1.1384, evm.model.PaChr1.1453, evm.model.PaChr1.1462, evm.model.PaChr1.1591, evm.model.PaChr1.1592, evm.model.PaChr1.1638, evm.model.PaChr1.1672, evm.model.PaChr1.1673, evm.model.PaChr1.1782, evm.model.PaChr1.1792, evm.model.PaChr1.1803, evm.model.PaChr1.2182, evm.mode…
GO:0003006	BP	p	developmental process involved in reproduction	184/3548	3927/42462	9.581733986701773e-21	2	184	4.964296378510189e-17	4.8391519902745794e-17	4.9355511765500834e-17	1.6013859285516738e-18	evm.model.PaChr1.1057, evm.model.PaChr1.1293, evm.model.PaChr1.1296, evm.model.PaChr1.1354, evm.model.PaChr1.1383, evm.model.PaChr1.1384, evm.model.PaChr1.1422, evm.model.PaChr1.1424, evm.model.PaChr1.15, evm.model.PaChr1.1559, evm.model.PaChr1.1638, evm.model.PaChr1.1672, evm.model.PaChr1.1803, evm.model.PaChr1.1807, evm.model.PaChr1.1978, evm.model.PaChr1.248, evm.model.PaChr1.585, evm.model.Pa…
GO:0006396	BP	p	RNA processing	32/3548	1332/42462	4.0574771762969974e-20	7	32	2.1021789250394744e-16	2.0491853333041625e-16	2.0896007457929536e-16	6.5693091407483574e-18	evm.model.PaChr1.1226, evm.model.PaChr1.1231, evm.model.PaChr1.132, evm.model.PaChr1.2112, evm.model.PaChr1.2113, evm.model.PaChr1.752, evm.model.PaChr14.1109, evm.model.PaChr14.1110, evm.model.PaChr15.452, evm.model.PaChr15.453, evm.model.PaChr17.703, evm.model.PaChr17.704, evm.model.PaChr17.705, evm.model.PaChr18.809, evm.model.PaChr18.810, evm.model.PaChr18.815, evm.model.PaChr22.930, evm.mode…
GO:0019637	BP	p	organophosphate metabolic process	16/3548	958/42462	2.884287487284499e-19	4	16	1.4943493471620988e-15	1.4566784627905646e-15	1.4842543409566031e-15	4.150970408783608e-17	evm.model.PaChr1.2822, evm.model.PaChr1.2823, evm.model.PaChr10.815, evm.model.PaChr10.816, evm.model.PaChr14.1438, evm.model.PaChr14.1439, evm.model.PaChr14.1440, evm.model.PaChr15.688, evm.model.PaChr15.690, evm.model.PaChr18.243, evm.model.PaChr18.244, evm.model.PaChr4.101, evm.model.PaChr4.102, evm.model.PaChr5.1791, evm.model.PaChr7.220, evm.model.PaChr7.221
GO:0010556	BP	p	regulation of macromolecule biosynthetic process	395/3548	6891/42462	3.054332510414389e-19	6	395	1.5824496736456948e-15	1.542557878067313e-15	1.571454076608203e-15	4.27689100985323e-17	evm.model.PaChr1.1057, evm.model.PaChr1.1163, evm.model.PaChr1.1164, evm.model.PaChr1.1354, evm.model.PaChr1.1383, evm.model.PaChr1.1384, evm.model.PaChr1.1453, evm.model.PaChr1.1462, evm.model.PaChr1.1591, evm.model.PaChr1.1592, evm.model.PaChr1.1638, evm.model.PaChr1.1672, evm.model.PaChr1.1673, evm.model.PaChr1.1782, evm.model.PaChr1.1792, evm.model.PaChr1.1803, evm.model.PaChr1.2182, evm.mode…
GO:0031326	BP	p	regulation of cellular biosynthetic process	419/3548	7175/42462	1.7026258082233766e-18	5	419	8.821304312405313e-15	8.59892904561123e-15	8.751496654268155e-15	2.1003105505726937e-16	evm.model.PaChr1.1057, evm.model.PaChr1.1163, evm.model.PaChr1.1164, evm.model.PaChr1.1354, evm.model.PaChr1.1383, evm.model.PaChr1.1384, evm.model.PaChr1.1453, evm.model.PaChr1.1462, evm.model.PaChr1.1591, evm.model.PaChr1.1592, evm.model.PaChr1.1638, evm.model.PaChr1.1672, evm.model.PaChr1.1673, evm.model.PaChr1.1782, evm.model.PaChr1.1792, evm.model.PaChr1.1803, evm.model.PaChr1.2182, evm.mode…
GO:1901360	BP	p	organic cyclic compound metabolic process	461/3548	7717/42462	4.651237947351704e-18	3	461	2.4098063805229177e-14	2.349057842912979e-14	2.3898060573493056e-14	5.476832683006631e-16	evm.model.PaChr1.1025, evm.model.PaChr1.1035, evm.model.PaChr1.1036, evm.model.PaChr1.1226, evm.model.PaChr1.1231, evm.model.PaChr1.132, evm.model.PaChr1.1331, evm.model.PaChr1.1332, evm.model.PaChr1.1333, evm.model.PaChr1.1464, evm.model.PaChr1.1466, evm.model.PaChr1.1468, evm.model.PaChr1.1469, evm.model.PaChr1.1470, evm.model.PaChr1.1472, evm.model.PaChr1.1850, evm.model.PaChr1.1851, evm.model…
GO:0010468	BP	p	regulation of gene expression	390/3548	6729/42462	6.80285486153823e-18	7	390	3.524559103762957e-14	3.43570889031679e-14	3.493265971399881e-14	7.499061922899908e-16	evm.model.PaChr1.1057, evm.model.PaChr1.1163, evm.model.PaChr1.1164, evm.model.PaChr1.1354, evm.model.PaChr1.1383, evm.model.PaChr1.1384, evm.model.PaChr1.1453, evm.model.PaChr1.1462, evm.model.PaChr1.1591, evm.model.PaChr1.1592, evm.model.PaChr1.1638, evm.model.PaChr1.1672, evm.model.PaChr1.1673, evm.model.PaChr1.1782, evm.model.PaChr1.1792, evm.model.PaChr1.1803, evm.model.PaChr1.2182, evm.mode…
GO:0006259	BP	p	DNA metabolic process	17/3548	837/42462	8.190709911524705e-15	6	17	4.2436068051609494e-11	4.1366301992026024e-11	4.190367190736039e-11	6.429707280546893e-13	evm.model.PaChr1.337, evm.model.PaChr1.716, evm.model.PaChr15.275, evm.model.PaChr15.276, evm.model.PaChr15.301, evm.model.PaChr15.303, evm.model.PaChr15.525, evm.model.PaChr15.86, evm.model.PaChr17.1032, evm.model.PaChr17.167, evm.model.PaChr22.326, evm.model.PaChr22.328, evm.model.PaChr22.639, evm.model.PaChr22.711, evm.model.PaChr22.714, evm.model.PaChr4.2173, evm.model.PaChr8.1104
GO:0033036	BP	p	macromolecule localization	50/3548	1450/42462	2.902961072815879e-14	2	50	1.504024131825907e-10	1.4661093568975347e-10	1.4837034043161958e-10	2.1183438476421223e-12	evm.model.PaChr1.2288, evm.model.PaChr1.2289, evm.model.PaChr10.1055, evm.model.PaChr10.1062, evm.model.PaChr10.1083, evm.model.PaChr10.237, evm.model.PaChr10.70, evm.model.PaChr10.77, evm.model.PaChr10.806, evm.model.PaChr10.835, evm.model.PaChr14.593, evm.model.PaChr14.687, evm.model.PaChr15.1120, evm.model.PaChr15.1121, evm.model.PaChr15.65, evm.model.PaChr15.66, evm.model.PaChr15.809, evm.mod…
GO:0016192	BP	p	vesicle-mediated transport	22/3548	918/42462	3.4325837152759256e-14	4	22	1.778421622884457e-10	1.733589592511676e-10	1.7537070201344705e-10	2.4361940039513108e-12	evm.model.PaChr1.593, evm.model.PaChr1.594, evm.model.PaChr10.1054, evm.model.PaChr10.1055, evm.model.PaChr10.1056, evm.model.PaChr10.1062, evm.model.PaChr10.1083, evm.model.PaChr10.70, evm.model.PaChr10.77, evm.model.PaChr14.687, evm.model.PaChr18.1105, evm.model.PaChr18.1106, evm.model.PaChr18.793, evm.model.PaChr18.795, evm.model.PaChr22.826, evm.model.PaChr22.827, evm.model.PaChr4.475, evm.mo…
GO:0070727	BP	p	cellular macromolecule localization	42/3548	1277/42462	1.2640147535263957e-13	3	42	6.548860438020256e-10	6.383770952891171e-10	6.450267287245198e-10	8.289696756987665e-12	evm.model.PaChr10.1055, evm.model.PaChr10.1062, evm.model.PaChr10.1083, evm.model.PaChr10.237, evm.model.PaChr10.70, evm.model.PaChr10.77, evm.model.PaChr10.806, evm.model.PaChr10.835, evm.model.PaChr14.593, evm.model.PaChr15.1120, evm.model.PaChr15.1121, evm.model.PaChr15.65, evm.model.PaChr15.66, evm.model.PaChr15.816, evm.model.PaChr17.306, evm.model.PaChr17.311, evm.model.PaChr18.1094, evm.mo…
GO:0008152	BP	p	metabolic process	1377/3548	18950/42462	2.6766192261537324e-13	1	1377	1.3867564210702487e-09	1.3517978346534721e-09	1.3656111291836342e-09	1.733445526337811e-11	evm.model.PaChr1.1000, evm.model.PaChr1.1001, evm.model.PaChr1.1025, evm.model.PaChr1.1035, evm.model.PaChr1.1036, evm.model.PaChr1.1048, evm.model.PaChr1.1049, evm.model.PaChr1.1055, evm.model.PaChr1.1058, evm.model.PaChr1.1059, evm.model.PaChr1.1164, evm.model.PaChr1.1226, evm.model.PaChr1.1231, evm.model.PaChr1.1254, evm.model.PaChr1.1256, evm.model.PaChr1.1275, evm.model.PaChr1.1309, evm.mode…
GO:0022607	BP	p	cellular component assembly	56/3548	1498/42462	4.779898629657204e-13	4	56	2.4764654800253977e-09	2.4140365406844733e-09	2.437748301125174e-09	3.009599432955437e-11	evm.model.PaChr1.1423, evm.model.PaChr1.1426, evm.model.PaChr1.1881, evm.model.PaChr1.1882, evm.model.PaChr1.451, evm.model.PaChr1.452, evm.model.PaChr1.453, evm.model.PaChr1.454, evm.model.PaChr1.455, evm.model.PaChr1.456, evm.model.PaChr10.165, evm.model.PaChr10.238, evm.model.PaChr10.834, evm.model.PaChr14.1342, evm.model.PaChr14.1343, evm.model.PaChr14.1347, evm.model.PaChr14.1438, evm.model.…
GO:0071704	BP	p	organic substance metabolic process	1270/3548	17584/42462	1.0194039509687704e-12	2	1270	5.2815318699692e-09	5.148390327962288e-09	5.1959019380878225e-09	6.213566905846118e-11	evm.model.PaChr1.1000, evm.model.PaChr1.1001, evm.model.PaChr1.1025, evm.model.PaChr1.1035, evm.model.PaChr1.1036, evm.model.PaChr1.1048, evm.model.PaChr1.1049, evm.model.PaChr1.1055, evm.model.PaChr1.1058, evm.model.PaChr1.1059, evm.model.PaChr1.1164, evm.model.PaChr1.1226, evm.model.PaChr1.1231, evm.model.PaChr1.1256, evm.model.PaChr1.1275, evm.model.PaChr1.1309, evm.model.PaChr1.1310, evm.mode…
GO:0046907	BP	p	intracellular transport	30/3548	1015/42462	1.4335215337949856e-12	4	30	7.42707506659182e-09	7.239846767811739e-09	7.302358693151657e-09	8.414894663349697e-11	evm.model.PaChr1.1293, evm.model.PaChr1.1296, evm.model.PaChr1.593, evm.model.PaChr1.594, evm.model.PaChr10.1083, evm.model.PaChr10.70, evm.model.PaChr10.77, evm.model.PaChr10.835, evm.model.PaChr14.277, evm.model.PaChr15.513, evm.model.PaChr15.514, evm.model.PaChr17.306, evm.model.PaChr17.311, evm.model.PaChr18.1094, evm.model.PaChr18.1095, evm.model.PaChr18.147, evm.model.PaChr18.156, evm.model…
GO:0008104	BP	p	protein localization	39/3548	1179/42462	1.6736738111288127e-12	4	39	8.671304015458379e-09	8.45271008925424e-09	8.522347046267914e-09	9.634782239398198e-11	evm.model.PaChr10.1055, evm.model.PaChr10.1062, evm.model.PaChr10.1083, evm.model.PaChr10.237, evm.model.PaChr10.70, evm.model.PaChr10.77, evm.model.PaChr10.806, evm.model.PaChr10.835, evm.model.PaChr14.593, evm.model.PaChr15.1120, evm.model.PaChr15.1121, evm.model.PaChr15.65, evm.model.PaChr15.66, evm.model.PaChr15.816, evm.model.PaChr17.306, evm.model.PaChr17.311, evm.model.PaChr18.1094, evm.mo…
GO:0051649	BP	p	establishment of localization in cell	34/3548	1076/42462	2.8623729935932262e-12	3	34	1.4829954479806504e-08	1.4456107827746968e-08	1.4569478537389522e-08	1.6119515738920116e-10	evm.model.PaChr1.1293, evm.model.PaChr1.1296, evm.model.PaChr1.593, evm.model.PaChr1.594, evm.model.PaChr10.1083, evm.model.PaChr10.70, evm.model.PaChr10.77, evm.model.PaChr10.835, evm.model.PaChr14.277, evm.model.PaChr15.513, evm.model.PaChr15.514, evm.model.PaChr17.306, evm.model.PaChr17.311, evm.model.PaChr18.1094, evm.model.PaChr18.1095, evm.model.PaChr18.147, evm.model.PaChr18.156, evm.model…
GO:0090407	BP	p	organophosphate biosynthetic process	3548-09-01	565/42462	4.01970540007731e-12	5	9	2.0826093677800543e-08	2.030109102809412e-08	2.045628078099343e-08	2.239364911591456e-10	evm.model.PaChr1.2822, evm.model.PaChr1.2823, evm.model.PaChr10.815, evm.model.PaChr10.816, evm.model.PaChr15.688, evm.model.PaChr15.690, evm.model.PaChr5.1791, evm.model.PaChr7.220, evm.model.PaChr7.221
GO:0043933	BP	p	protein-containing complex organization	59/3548	1460/42462	4.415159506554089e-11	4	59	2.2874941403456733e-07	2.2298289582213115e-07	2.2433425452801326e-07	2.2648456835105676e-09	evm.model.PaChr1.1164, evm.model.PaChr1.1423, evm.model.PaChr1.1426, evm.model.PaChr1.2112, evm.model.PaChr1.2113, evm.model.PaChr1.451, evm.model.PaChr1.452, evm.model.PaChr1.453, evm.model.PaChr1.454, evm.model.PaChr1.455, evm.model.PaChr1.456, evm.model.PaChr1.752, evm.model.PaChr10.238, evm.model.PaChr10.834, evm.model.PaChr14.1342, evm.model.PaChr14.1343, evm.model.PaChr14.1347, evm.model.Pa…
GO:0045184	BP	p	establishment of protein localization	32/3548	980/42462	8.938434938319085e-11	5	32	4.631003141543118e-07	4.5142607049766044e-07	4.535361887703104e-07	4.287965871799184e-09	evm.model.PaChr10.1083, evm.model.PaChr10.237, evm.model.PaChr10.70, evm.model.PaChr10.77, evm.model.PaChr10.835, evm.model.PaChr14.593, evm.model.PaChr15.1120, evm.model.PaChr15.1121, evm.model.PaChr17.306, evm.model.PaChr17.311, evm.model.PaChr18.1094, evm.model.PaChr18.1095, evm.model.PaChr18.147, evm.model.PaChr18.156, evm.model.PaChr18.793, evm.model.PaChr18.795, evm.model.PaChr4.1448, evm.m…
GO:0009059	BP	p	macromolecule biosynthetic process	195/3548	3418/42462	1.0238617785734343e-09	4	195	5.304627874788963e-06	5.170904108198047e-06	5.189955355588738e-06	4.6943609511406754e-08	evm.model.PaChr1.1309, evm.model.PaChr1.1310, evm.model.PaChr1.1311, evm.model.PaChr1.1313, evm.model.PaChr1.1333, evm.model.PaChr1.1383, evm.model.PaChr1.1467, evm.model.PaChr1.1559, evm.model.PaChr1.1591, evm.model.PaChr1.1592, evm.model.PaChr1.1729, evm.model.PaChr1.1730, evm.model.PaChr1.1803, evm.model.PaChr1.1932, evm.model.PaChr1.1934, evm.model.PaChr1.2766, evm.model.PaChr1.2767, evm.mode…
GO:0006974	BP	p	DNA damage response	17/3548	639/42462	3.4309642333274928e-09	4	17	1.777582569286974e-05	1.7327716905218223e-05	1.7370971913337095e-05	1.493766864947037e-07	evm.model.PaChr1.1383, evm.model.PaChr1.1384, evm.model.PaChr1.716, evm.model.PaChr15.275, evm.model.PaChr15.276, evm.model.PaChr15.301, evm.model.PaChr15.303, evm.model.PaChr15.525, evm.model.PaChr17.167, evm.model.PaChr22.326, evm.model.PaChr22.328, evm.model.PaChr22.551, evm.model.PaChr22.639, evm.model.PaChr22.711, evm.model.PaChr22.714, evm.model.PaChr4.2173, evm.model.PaChr8.1104
GO:0006281	BP	p	DNA repair	14/3548	563/42462	8.962705360246098e-09	7	14	4.643577647143503e-05	4.526518221281682e-05	4.528855018532353e-05	3.599672594684886e-07	evm.model.PaChr1.716, evm.model.PaChr15.275, evm.model.PaChr15.276, evm.model.PaChr15.301, evm.model.PaChr15.303, evm.model.PaChr15.525, evm.model.PaChr17.167, evm.model.PaChr22.326, evm.model.PaChr22.328, evm.model.PaChr22.639, evm.model.PaChr22.711, evm.model.PaChr22.714, evm.model.PaChr4.2173, evm.model.PaChr8.1104
GO:0006753	BP	p	nucleoside phosphate metabolic process	3548-12-01	522/42462	9.759023022865357e-09	6	12	5.056149828146542e-05	4.928689916645272e-05	4.929282528849292e-05	3.8596563573637725e-07	evm.model.PaChr1.2822, evm.model.PaChr1.2823, evm.model.PaChr10.815, evm.model.PaChr10.816, evm.model.PaChr14.1438, evm.model.PaChr14.1439, evm.model.PaChr14.1440, evm.model.PaChr15.688, evm.model.PaChr15.690, evm.model.PaChr18.243, evm.model.PaChr18.244, evm.model.PaChr5.1791
GO:0008380	BP	p	RNA splicing	3548-08-01	432/42462	1.2576023812456704e-08	8	8	6.515637937233819e-05	6.35138595438493e-05	6.347119218146898e-05	4.826398472025051e-07	evm.model.PaChr1.2112, evm.model.PaChr1.2113, evm.model.PaChr4.1797, evm.model.PaChr4.1800, evm.model.PaChr9.117, evm.model.PaChr9.118, evm.model.PaChr9.169, evm.model.PaChr9.173
GO:0009117	BP	p	nucleotide metabolic process	3548-12-01	512/42462	1.8567290136356856e-08	7	12	9.619713019646487e-05	9.377210757683017e-05	9.367197873792035e-05	7.021688335508385e-07	evm.model.PaChr1.2822, evm.model.PaChr1.2823, evm.model.PaChr10.815, evm.model.PaChr10.816, evm.model.PaChr14.1438, evm.model.PaChr14.1439, evm.model.PaChr14.1440, evm.model.PaChr15.688, evm.model.PaChr15.690, evm.model.PaChr18.243, evm.model.PaChr18.244, evm.model.PaChr5.1791
GO:0006397	BP	p	mRNA processing	3548-10-01	470/42462	1.9028259786297346e-08	8	10	9.858541395280655e-05	9.610018535697062e-05	9.595951410229752e-05	7.092475823942917e-07	evm.model.PaChr1.2112, evm.model.PaChr1.2113, evm.model.PaChr14.1109, evm.model.PaChr14.1110, evm.model.PaChr18.809, evm.model.PaChr18.810, evm.model.PaChr4.1797, evm.model.PaChr4.1800, evm.model.PaChr9.117, evm.model.PaChr9.118
GO:0015031	BP	p	protein transport	30/3548	830/42462	4.1395222584428433e-08	6	30	0.00021446864820992372	0.00020906213221459876	0.000208507736157766	1.4721962548813982e-06	evm.model.PaChr10.1083, evm.model.PaChr10.237, evm.model.PaChr10.70, evm.model.PaChr10.77, evm.model.PaChr10.835, evm.model.PaChr15.1120, evm.model.PaChr15.1121, evm.model.PaChr17.306, evm.model.PaChr17.311, evm.model.PaChr18.1094, evm.model.PaChr18.1095, evm.model.PaChr18.147, evm.model.PaChr18.156, evm.model.PaChr18.793, evm.model.PaChr18.795, evm.model.PaChr4.1448, evm.model.PaChr4.1449, evm.m…
GO:0016071	BP	p	mRNA metabolic process	24/3548	722/42462	6.258431978461405e-08	7	24	0.00032424936080408537	0.0003160753951904948	0.0003150494657957471	2.1908740594870635e-06	evm.model.PaChr1.1025, evm.model.PaChr1.1035, evm.model.PaChr1.1036, evm.model.PaChr1.2112, evm.model.PaChr1.2113, evm.model.PaChr1.2966, evm.model.PaChr14.1109, evm.model.PaChr14.1110, evm.model.PaChr15.226, evm.model.PaChr15.231, evm.model.PaChr18.809, evm.model.PaChr18.810, evm.model.PaChr4.1797, evm.model.PaChr4.1800, evm.model.PaChr8.61, evm.model.PaChr8.929, evm.model.PaChr8.930, evm.model.…
GO:0034654	BP	p	nucleobase-containing compound biosynthetic process	46/3548	1084/42462	8.179508017833868e-08	5	46	0.0004237803104039727	0.0004130972802929225	0.00041159284345740024	2.825202069359818e-06	evm.model.PaChr1.2822, evm.model.PaChr1.2823, evm.model.PaChr1.883, evm.model.PaChr1.884, evm.model.PaChr10.80, evm.model.PaChr10.815, evm.model.PaChr10.816, evm.model.PaChr14.103, evm.model.PaChr14.1042, evm.model.PaChr15.275, evm.model.PaChr15.276, evm.model.PaChr15.525, evm.model.PaChr15.56, evm.model.PaChr15.57, evm.model.PaChr15.688, evm.model.PaChr15.690, evm.model.PaChr15.812, evm.model.Pa…
GO:0006364	BP	p	rRNA processing	3548-08-01	404/42462	9.789586592337364e-08	8	8	0.0005071984813489988	0.0004944125719626822	0.0004924162055945694	3.33683211413815e-06	evm.model.PaChr1.1226, evm.model.PaChr1.1231, evm.model.PaChr1.132, evm.model.PaChr17.703, evm.model.PaChr17.704, evm.model.PaChr17.705, evm.model.PaChr4.1002, evm.model.PaChr4.1003
GO:0065003	BP	p	protein-containing complex assembly	34/3548	876/42462	1.3232653447784045e-07	5	34	0.0006855837751296914	0.0006683009709654861	0.0006648085092166704	4.339137817276527e-06	evm.model.PaChr1.1423, evm.model.PaChr1.1426, evm.model.PaChr1.451, evm.model.PaChr1.452, evm.model.PaChr1.453, evm.model.PaChr1.454, evm.model.PaChr1.455, evm.model.PaChr1.456, evm.model.PaChr10.238, evm.model.PaChr10.834, evm.model.PaChr14.1342, evm.model.PaChr14.1343, evm.model.PaChr14.1347, evm.model.PaChr14.1503, evm.model.PaChr14.1504, evm.model.PaChr15.1120, evm.model.PaChr15.301, evm.mode…
GO:0141188	BP	p	nucleic acid catabolic process	32/3548	831/42462	2.4431331629651326e-07	6	32	0.0012657872917322351	0.0012338782024711751	0.0012259642211759035	7.71821519348924e-06	evm.model.PaChr1.1025, evm.model.PaChr1.1035, evm.model.PaChr1.1036, evm.model.PaChr1.1226, evm.model.PaChr1.1231, evm.model.PaChr1.132, evm.model.PaChr1.2966, evm.model.PaChr1.337, evm.model.PaChr14.1109, evm.model.PaChr14.1110, evm.model.PaChr15.226, evm.model.PaChr15.231, evm.model.PaChr15.452, evm.model.PaChr15.453, evm.model.PaChr17.703, evm.model.PaChr17.704, evm.model.PaChr17.705, evm.mode…
GO:0006163	BP	p	purine nucleotide metabolic process	3548-10-01	426/42462	3.591461990830467e-07	8	10	0.001860736457449265	0.0018138293616837488	0.0018007590422023962	1.1075812246721817e-05	evm.model.PaChr10.815, evm.model.PaChr10.816, evm.model.PaChr14.1438, evm.model.PaChr14.1439, evm.model.PaChr14.1440, evm.model.PaChr15.688, evm.model.PaChr15.690, evm.model.PaChr18.243, evm.model.PaChr18.244, evm.model.PaChr5.1791
GO:0072521	BP	p	purine-containing compound metabolic process	3548-12-01	464/42462	4.538088249756073e-07	4	12	0.0023511835221986213	0.0022919128016209967	0.002273128404302817	1.3590656197679893e-05	evm.model.PaChr10.815, evm.model.PaChr10.816, evm.model.PaChr14.1438, evm.model.PaChr14.1439, evm.model.PaChr14.1440, evm.model.PaChr15.452, evm.model.PaChr15.453, evm.model.PaChr15.688, evm.model.PaChr15.690, evm.model.PaChr18.243, evm.model.PaChr18.244, evm.model.PaChr5.1791
GO:0141187	BP	p	nucleic acid biosynthetic process	23/3548	650/42462	9.79092675469461e-07	6	23	0.005072679151607277	0.004944802554252722	0.0048954633773473045	2.7871863470369653e-05	evm.model.PaChr15.275, evm.model.PaChr15.276, evm.model.PaChr15.525, evm.model.PaChr15.812, evm.model.PaChr15.813, evm.model.PaChr17.1032, evm.model.PaChr17.167, evm.model.PaChr22.326, evm.model.PaChr22.328, evm.model.PaChr22.639, evm.model.PaChr22.711, evm.model.PaChr22.714, evm.model.PaChr22.945, evm.model.PaChr22.946, evm.model.PaChr5.1315, evm.model.PaChr5.1316, evm.model.PaChr8.1104, evm.mod…

## Sheet: Supplementary Data 7
Supplementary Data 7. The species used in gene family evolutionary analyses. The table lists the genomes of closely related species of P. australis, their annotation qualities and references to the original publications.
Species	Common name	Family	Website/project code	Reference	Year	Chromosome level	Number of chromosomes/scaffolds	Genome size	BUSCO (Poales odb10)
Brachypodium distachyon	purple false brome	Pooideae	PRJNA32607	Genome sequencing and analysis of the model grass Brachypodium distachyon	2018	yes	15	271.3Mb	C:98.2%[S:96.5%,D:1.7%],F:0.3%,M:1.5%,n:4896
Aegilops longissima		Pooideae	PRJNA700474	Genome sequences of five Sitopsis species of Aegilops and the origin of polyploid wheat B subgenome	2022	yes	7	5.8Gb	C:95.2%[S:90.8%,D:4.4%],F:0.5%,M:4.3%,n:4896
Echinochloa haploclada (Stapf) Stapf		Panicoideae	http://ibi.zju.edu.cn/RiceWeedomes/Echinochloa/	The genomes of the allohexaploid Echinochloa crus-galli and its progenitors provide insights into polyploidization-driven adaptation	2020	yes	9	440Mb	C:98.0%[S:93.6%,D:4.4%],F:0.5%,M:1.5%,n:4896
Setaria italica	green foxtail	Panicoideae	PRJNA560942	Reference Genome for the Highly Transformable Setaria viridis ME034V.	2020	yes	44	397 Mb	C:98.5%[S:96.3%,D:2.2%],F:0.1%,M:1.4%,n:4896
Sorghum bicolor	sorghum	Panicoideae	PRJNA472170	A chromosome-scale assembly of the sorghum genome using nanopore sequencing and optical mapping	2018	yes	29	661.16Mb	C:98.5%[S:96.8%,D:1.7%],F:0.4%,M:1.1%,n:4896
Miscanthus sinensis	Chinese silver grass	Panicoideae	PRJNA346689	Genome Biology of the Paleotetraploid Perennial Biomass Crop Miscanthus	2020	yes	19	1.88Gb	C:98.2%[S:25.2%,D:73.0%],F:0.4%,M:1.4%,n:4896
Olyra latifolia		Bambusoideae	http://www.genobank.org/bamboo	Genome sequences provide insights into the reticulate origin and unique traits of woody bamboos.	2019	no		646 Mb	C:97.7%[S:93.9%,D:3.8%],F:0.4%,M:1.9%,n:4896
Oropetium thomaeum		Chloridoideae	COGE 51527	A chromosome‐scale assembly of the model desiccation tolerant grass Oropetium thomaeum	2018	yes	10	236 Mb	C:83.2%[S:80.2%,D:3.0%],F:0.4%,M:16.4%,n:4896
Pharus latifolius	stalkgrasses	Pharoideae	PRJNA682003	The Pharus latifolius genome bridges the gap of early grass evolution	2021	yes	12	1,002.88Mb	C:96.2%[S:88.5%,D:7.7%],F:0.7%,M:3.1%,n:4896
Streptochaeta angustifolia		Anomochlooideae	PRJNA343128	The Streptochaeta Genome and the Evolution of the Grasses	2021	no	17040	1,796 Mbp	C:94.7%[S:83.6%,D:11.1%],F:1.2%,M:4.1%,n:4896
Oryza sativa japonica	rice	Oryzoideae	SAMN29513669	Chromosome-Level Genome Assembly of a Fragrant Japonica Rice Cultivar 'Changxianggeng 1813' Provides Insights into Genomic Variations between Fragrant and Non-Fragrant Japonica Rice	2022	yes	12	378.8Mb	C:98.7%[S:96.4%,D:2.3%],F:0.2%,M:1.1%,n:4896
Typha latifolia	Cattails	Typhaceae	PRJNA751759	Genome assembly, annotation, and comparative analysis of the cattail Typha latifolia	2021	no	1158	286.77	C:87.6%[S:65.1%,D:22.5%],F:1.9%,M:10.5%,n:4896
Cynodon transvaalensis	African dogstooth grass	Cynodonteae	https://ibreeding.org/project/african-bermudagrass	The genome of the warm-season turfgrass African bermudagrass (Cynodon transvaalensis）	2021	yes	9	423.42 Mb	C:96.6%[S:89.3%,D:7.3%],F:0.6%,M:2.8%,n:4896
Carex cristatella	Crested Sedge	Cyperaceae	PRJNA723756	Chromosome-scale genome assemblies and annotations for Poales species Carex cristatella, Carex scoparia, Juncus effusus, and Juncus inflexus	2022	yes	35	301.6Mb	C:74.8%[S:68.4%,D:6.4%],F:2.6%,M:22.6%,n:4896
Juncus inflexus	Hard Rush	Juncaceae	PRJNA723756	Chromosome-scale genome assemblies and annotations for Poales species Carex cristatella, Carex scoparia, Juncus effusus, and Juncus inflexus	2022	yes	21	267Mb	C:72.7%[S:67.5%,D:5.2%],F:2.9%,M:24.4%,n:4896
Ananas comosus F153	pineapple	Bromelioideae	GCA_902162155	The bracteatus pineapple genome and domestication of clonally propagated crops	2019	yes	25	381.9 Mb	C:91.5%[S:85.1%,D:6.4%],F:1.3%,M:7.2%,n:4896
Puya raimondii	queen of the Andes	Puyoideae	PRJNA639677	Draft genome of Puya raimondii (Bromeliaceae), the Queen of the Andes	2021	no	50	391.03 Mb	C:91.6%[S:86.7%,D:4.9%],F:1.3%,M:7.1%,n:4896
Elaeis guineensis	African oil palm	Arecoideae	https://genhua.tll.org.sg/	Chromosome-level Reference Genome Provides Insights into Divergence and Stress Adaptation of the African Oil Palm	2022	yes	16	1.7 Gb	C:85.3%[S:61.2%,D:24.1%],F:2.1%,M:12.6%,n:4896
Phragmites australias CN	Common reed			Current study		yes		826Mb	C:98.6%[S:47.4%,D:51.2%],F:0.1%,M:1.3%,n:4896
Phragmites australias Y17	Common reed			Current study		no			C:98.1%[S:48.8%,D:49.3%],F:0.6%,M:1.3%,n:4896
Phragmites australias Y21	Common reed			Current study		no			C:97.4%[S:51.5%,D:45.9%],F:0.9%,M:1.7%,n:4896
Phragmites australias Y7	Common reed			Current study		no			C:92.5%[S:58.0%,D:34.5%],F:1.9%,M:5.6%,n:4896
Phragmites australias EU	Common reed
Amborella trichopoda var. Santa Cruz_75 HAP1 v2.1		Amborellaceae	Phytozome

## Sheet: Supplementary Data 8
Supplementary Data 8. Gene ontology (GO) enrichment analysis of the genes specific to the PaEU invasive lineage.
GO	NS	enrichment	name	ratio_in_study	ratio_in_pop	p_uncorrected	depth	study_count	p_bonferroni	p_sidak	p_holm	p_fdr_bh	study_items
GO:0032200	BP	e	telomere organization	77/2916	214/64669	5.97591701017119e-48	6	77	3.115843129103259e-44	3.0372960954669823e-44	3.1050864784849505e-44	1.5579215645516293e-45	Pau_c00033_0340.mRNA1, Pau_c00046_0290.mRNA1, Pau_c00046_0300.mRNA1, Pau_c00057_0210.mRNA1, Pau_c00068_0020.mRNA1, Pau_c00068_0130.mRNA1, Pau_c00097_0540.mRNA1, Pau_c00139_0010.mRNA1, Pau_c00182_0340.mRNA1, Pau_c00182_0350.mRNA1, Pau_c00184_0070.mRNA1, Pau_c00199_0190.mRNA1, Pau_c00199_0210.mRNA1, Pau_c00207_0490.mRNA1, Pau_c00227_0510.mRNA1, Pau_c00291_0100.mRNA1, Pau_c00295_0040.mRNA1, Pau_c003…
GO:0000723	BP	e	telomere maintenance	77/2916	214/64669	5.97591701017119e-48	7	77	3.115843129103259e-44	3.0372960954669823e-44	3.1050864784849505e-44	1.5579215645516293e-45	Pau_c00033_0340.mRNA1, Pau_c00046_0290.mRNA1, Pau_c00046_0300.mRNA1, Pau_c00057_0210.mRNA1, Pau_c00068_0020.mRNA1, Pau_c00068_0130.mRNA1, Pau_c00097_0540.mRNA1, Pau_c00139_0010.mRNA1, Pau_c00182_0340.mRNA1, Pau_c00182_0350.mRNA1, Pau_c00184_0070.mRNA1, Pau_c00199_0190.mRNA1, Pau_c00199_0210.mRNA1, Pau_c00207_0490.mRNA1, Pau_c00227_0510.mRNA1, Pau_c00291_0100.mRNA1, Pau_c00295_0040.mRNA1, Pau_c003…
GO:0032392	BP	e	DNA geometric change	68/2916	185/64669	3.2792316504784448e-43	7	68	1.709791382559461e-39	1.6666893919674107e-39	1.701265380268217e-39	6.106397794855218e-41	Pau_c00033_0340.mRNA1, Pau_c00046_0290.mRNA1, Pau_c00057_0210.mRNA1, Pau_c00068_0020.mRNA1, Pau_c00068_0130.mRNA1, Pau_c00097_0540.mRNA1, Pau_c00139_0010.mRNA1, Pau_c00182_0350.mRNA1, Pau_c00184_0070.mRNA1, Pau_c00199_0190.mRNA1, Pau_c00199_0210.mRNA1, Pau_c00207_0490.mRNA1, Pau_c00227_0510.mRNA1, Pau_c00291_0100.mRNA1, Pau_c00295_0040.mRNA1, Pau_c00313_0300.mRNA1, Pau_c00328_0020.mRNA1, Pau_c003…
GO:0032508	BP	e	DNA duplex unwinding	68/2916	185/64669	3.2792316504784448e-43	8	68	1.709791382559461e-39	1.6666893919674107e-39	1.701265380268217e-39	6.106397794855218e-41	Pau_c00033_0340.mRNA1, Pau_c00046_0290.mRNA1, Pau_c00057_0210.mRNA1, Pau_c00068_0020.mRNA1, Pau_c00068_0130.mRNA1, Pau_c00097_0540.mRNA1, Pau_c00139_0010.mRNA1, Pau_c00182_0350.mRNA1, Pau_c00184_0070.mRNA1, Pau_c00199_0190.mRNA1, Pau_c00199_0210.mRNA1, Pau_c00207_0490.mRNA1, Pau_c00227_0510.mRNA1, Pau_c00291_0100.mRNA1, Pau_c00295_0040.mRNA1, Pau_c00313_0300.mRNA1, Pau_c00328_0020.mRNA1, Pau_c003…
GO:0071103	BP	e	DNA conformation change	68/2916	206/64669	1.0051797866030966e-39	6	68	5.241007407348546e-36	5.1088872818942654e-36	5.2098468339638495e-36	1.6378148147964205e-37	Pau_c00033_0340.mRNA1, Pau_c00046_0290.mRNA1, Pau_c00057_0210.mRNA1, Pau_c00068_0020.mRNA1, Pau_c00068_0130.mRNA1, Pau_c00097_0540.mRNA1, Pau_c00139_0010.mRNA1, Pau_c00182_0350.mRNA1, Pau_c00184_0070.mRNA1, Pau_c00199_0190.mRNA1, Pau_c00199_0210.mRNA1, Pau_c00207_0490.mRNA1, Pau_c00227_0510.mRNA1, Pau_c00291_0100.mRNA1, Pau_c00295_0040.mRNA1, Pau_c00313_0300.mRNA1, Pau_c00328_0020.mRNA1, Pau_c003…
GO:0006260	BP	e	DNA replication	81/2916	344/64669	4.929693448806186e-35	7	81	2.5703421642075457e-31	2.5055466196106473e-31	2.554074175826485e-31	7.559829894728076e-33	Pau_c00033_0340.mRNA1, Pau_c00046_0290.mRNA1, Pau_c00046_0300.mRNA1, Pau_c00057_0210.mRNA1, Pau_c00068_0020.mRNA1, Pau_c00068_0130.mRNA1, Pau_c00097_0540.mRNA1, Pau_c00139_0010.mRNA1, Pau_c00182_0350.mRNA1, Pau_c00184_0070.mRNA1, Pau_c00199_0190.mRNA1, Pau_c00199_0210.mRNA1, Pau_c00207_0490.mRNA1, Pau_c00227_0510.mRNA1, Pau_c00291_0100.mRNA1, Pau_c00295_0040.mRNA1, Pau_c00313_0300.mRNA1, Pau_c003…
GO:0051276	BP	e	chromosome organization	83/2916	497/64669	7.398858194595581e-25	5	83	3.857764662662136e-21	3.760514589996838e-21	3.822990029147537e-21	8.03700971387945e-23	Pau_c00033_0340.mRNA1, Pau_c00046_0290.mRNA1, Pau_c00046_0300.mRNA1, Pau_c00057_0210.mRNA1, Pau_c00068_0020.mRNA1, Pau_c00068_0130.mRNA1, Pau_c00097_0540.mRNA1, Pau_c00139_0010.mRNA1, Pau_c00182_0340.mRNA1, Pau_c00182_0350.mRNA1, Pau_c00184_0070.mRNA1, Pau_c00199_0190.mRNA1, Pau_c00199_0210.mRNA1, Pau_c00207_0490.mRNA1, Pau_c00227_0510.mRNA1, Pau_c00291_0100.mRNA1, Pau_c00295_0040.mRNA1, Pau_c003…
GO:0048544	BP	e	recognition of pollen	33/2916	216/64669	9.583507177297497e-10	3	33	4.996840642242915e-06	4.8708756967245166e-06	4.86267154176075e-06	3.5438586115197974e-08	Pau_c00043_0490.mRNA1, Pau_c00075_0030.mRNA1, Pau_c00075_0040.mRNA1, Pau_c00101_0510.mRNA1, Pau_c00117_0660.mRNA1, Pau_c00140_0590.mRNA1, Pau_c00191_0150.mRNA1, Pau_c00497_0120.mRNA1, Pau_c00536_0050.mRNA1, Pau_c00556_0010.mRNA1, Pau_c00557_0140.mRNA1, Pau_c00585_0160.mRNA1, Pau_c00635_0040.mRNA1, Pau_c00699_0070.mRNA1, Pau_c00996_0070.mRNA1, Pau_c01173_0190.mRNA1, Pau_c01413_0200.mRNA1, Pau_c018…
GO:0008037	BP	e	cell recognition	33/2916	222/64669	1.956798035121224e-09	2	33	1.0202744955122061e-05	9.945544795175959e-06	9.919009240029483e-06	6.988181476111001e-08	Pau_c00043_0490.mRNA1, Pau_c00075_0030.mRNA1, Pau_c00075_0040.mRNA1, Pau_c00101_0510.mRNA1, Pau_c00117_0660.mRNA1, Pau_c00140_0590.mRNA1, Pau_c00191_0150.mRNA1, Pau_c00497_0120.mRNA1, Pau_c00536_0050.mRNA1, Pau_c00556_0010.mRNA1, Pau_c00557_0140.mRNA1, Pau_c00585_0160.mRNA1, Pau_c00635_0040.mRNA1, Pau_c00699_0070.mRNA1, Pau_c00996_0070.mRNA1, Pau_c01173_0190.mRNA1, Pau_c01413_0200.mRNA1, Pau_c018…
GO:0006259	BP	e	DNA metabolic process	90/2916	1242/64669	1.2225476591270059e-05	6	90	0.0637436349468821	0.062136726886747415	0.060601687462925685	0.0002470683525072949	Pau_c00033_0340.mRNA1, Pau_c00046_0290.mRNA1, Pau_c00046_0300.mRNA1, Pau_c00057_0210.mRNA1, Pau_c00065_0840.mRNA1, Pau_c00068_0020.mRNA1, Pau_c00068_0130.mRNA1, Pau_c00097_0540.mRNA1, Pau_c00139_0010.mRNA1, Pau_c00182_0340.mRNA1, Pau_c00182_0350.mRNA1, Pau_c00184_0070.mRNA1, Pau_c00199_0190.mRNA1, Pau_c00199_0210.mRNA1, Pau_c00207_0490.mRNA1, Pau_c00227_0510.mRNA1, Pau_c00259_0040.mRNA1, Pau_c002…
GO:1990570	BP	e	GDP-mannose transmembrane transport	371209	11/64669	6.828472814416996e-05	8	5	0.35603657254370213	0.34706127581642976	0.33602914719746035	0.001211008750148647	Pau_c00978_0010.mRNA1, Pau_c00978_0030.mRNA1, Pau_c00978_0060.mRNA1, Pau_c00978_0090.mRNA1, Pau_c03070_0040.mRNA1
GO:0007004	BP	e	telomere maintenance via telomerase	371332	48/64669	0.0002586683555909949	9	9	1.0	1.0	1.0	0.004025960615078947	Pau_c00046_0300.mRNA1, Pau_c00182_0340.mRNA1, Pau_c00487_0120.mRNA1, Pau_c00595_0010.mRNA1, Pau_c00789_0090.mRNA1, Pau_c01536_0030.mRNA1, Pau_c01598_0100.mRNA1, Pau_c02827_0110.mRNA1, Pau_c03659_0040.mRNA1
GO:0006278	BP	e	RNA-templated DNA biosynthetic process	371332	48/64669	0.0002586683555909949	8	9	1.0	1.0	1.0	0.004025960615078947	Pau_c00046_0300.mRNA1, Pau_c00182_0340.mRNA1, Pau_c00487_0120.mRNA1, Pau_c00595_0010.mRNA1, Pau_c00789_0090.mRNA1, Pau_c01536_0030.mRNA1, Pau_c01598_0100.mRNA1, Pau_c02827_0110.mRNA1, Pau_c03659_0040.mRNA1
GO:0015783	BP	e	GDP-fucose transmembrane transport	371209	15/64669	0.0003814059212491759	8	5	1.0	1.0	1.0	0.005764204270704935	Pau_c00978_0010.mRNA1, Pau_c00978_0030.mRNA1, Pau_c00978_0060.mRNA1, Pau_c00978_0090.mRNA1, Pau_c03070_0040.mRNA1
GO:0010833	BP	e	telomere maintenance via telomere lengthening	371332	51/64669	0.0004155309039005452	8	9	1.0	1.0	1.0	0.006190223236964122	Pau_c00046_0300.mRNA1, Pau_c00182_0340.mRNA1, Pau_c00487_0120.mRNA1, Pau_c00595_0010.mRNA1, Pau_c00789_0090.mRNA1, Pau_c01536_0030.mRNA1, Pau_c01598_0100.mRNA1, Pau_c02827_0110.mRNA1, Pau_c03659_0040.mRNA1
GO:0071897	BP	e	DNA biosynthetic process	371393	76/64669	0.000589553613758696	7	11	1.0	1.0	1.0	0.008658964907430539	Pau_c00046_0300.mRNA1, Pau_c00182_0340.mRNA1, Pau_c00487_0120.mRNA1, Pau_c00595_0010.mRNA1, Pau_c00789_0090.mRNA1, Pau_c01536_0030.mRNA1, Pau_c01598_0100.mRNA1, Pau_c02274_0050.mRNA1, Pau_c02823_0060.mRNA1, Pau_c02827_0110.mRNA1, Pau_c03659_0040.mRNA1
GO:0090480	BP	e	purine nucleotide-sugar transmembrane transport	371209	18/64669	0.000971703149352628	7	5	1.0	1.0	1.0	0.013193906824803652	Pau_c00978_0010.mRNA1, Pau_c00978_0030.mRNA1, Pau_c00978_0060.mRNA1, Pau_c00978_0090.mRNA1, Pau_c03070_0040.mRNA1
GO:0019684	BP	e	photosynthesis, light reaction	18/2916	177/64669	0.0014244281394386075	4	18	1.0	1.0	1.0	0.018644876918576848	Pau_c00002_0320.mRNA1, Pau_c00155_0340.mRNA1, Pau_c00155_0390.mRNA1, Pau_c00227_0490.mRNA1, Pau_c00992_0010.mRNA1, Pau_c00992_0040.mRNA1, Pau_c01407_0030.mRNA1, Pau_c01407_0070.mRNA1, Pau_c02039_0020.mRNA1, Pau_c02039_0030.mRNA1, Pau_c03782_0010.mRNA1, Pau_c03782_0020.mRNA1, Pau_c04127_0020.mRNA1, Pau_c04863_0030.mRNA1, Pau_c05745_0010.mRNA1, Pau_c06010_0010.mRNA1, Pau_c11457_0020.mRNA1, Pau_c131…
GO:0015979	BP	e	photosynthesis	26/2916	296/64669	0.0016617129729801228	3	26	1.0	1.0	1.0	0.02128789051871833	Pau_c00128_0280.mRNA1, Pau_c00583_0090.mRNA1, Pau_c00593_0050.mRNA1, Pau_c00762_0270.mRNA1, Pau_c00924_0150.mRNA1, Pau_c01216_0030.mRNA1, Pau_c01267_0070.mRNA1, Pau_c01407_0020.mRNA1, Pau_c01407_0040.mRNA1, Pau_c01407_0050.mRNA1, Pau_c01409_0060.mRNA1, Pau_c01875_0020.mRNA1, Pau_c02318_0010.mRNA1, Pau_c02702_0010.mRNA1, Pau_c02702_0020.mRNA1, Pau_c02702_0030.mRNA1, Pau_c02862_0090.mRNA1, Pau_c029…
GO:0010018	BP	e	far-red light signaling pathway	371179	13/64669	0.002124840478107783	9	4	1.0	1.0	1.0	0.026219543449162493	Pau_c01005_0130.mRNA1, Pau_c01471_0010.mRNA1, Pau_c01830_0040.mRNA1, Pau_c03612_0030.mRNA1
GO:0006368	BP	e	transcription elongation by RNA polymerase II	371301	53/64669	0.002449399423587476	9	8	1.0	1.0	1.0	0.029224642092872084	Pau_c00047_0560.mRNA1, Pau_c00047_0690.mRNA1, Pau_c00047_0700.mRNA1, Pau_c00600_0070.mRNA1, Pau_c00600_0230.mRNA1, Pau_c00651_0070.mRNA1, Pau_c00887_0150.mRNA1, Pau_c03245_0050.mRNA1
GO:0034453	BP	e	microtubule anchoring	371148	7/64669	0.002795262360486186	7	3	1.0	1.0	1.0	0.032751680781067355	Pau_c00270_0160.mRNA1, Pau_c00327_0020.mRNA1, Pau_c02140_0050.mRNA1
GO:0016095	BP	e	polyprenol catabolic process	371119	3/64669	0.005914459996870966	7	2	1.0	1.0	1.0	0.05919000849075858	Pau_c00032_0350.mRNA1, Pau_c01671_0100.mRNA1
GO:0042157	BP	e	lipoprotein metabolic process	371148	9/64669	0.006267617008892109	5	3	1.0	1.0	1.0	0.06201016145040504	Pau_c00877_0060.mRNA1, Pau_c01286_0190.mRNA1, Pau_c01411_0010.mRNA1
GO:0098734	BP	e	macromolecule depalmitoylation	371148	9/64669	0.006267617008892109	6	3	1.0	1.0	1.0	0.06201016145040504	Pau_c00877_0060.mRNA1, Pau_c01286_0190.mRNA1, Pau_c01411_0010.mRNA1
GO:0030155	BP	e	regulation of cell adhesion	371148	9/64669	0.006267617008892109	4	3	1.0	1.0	1.0	0.06201016145040504	Pau_c00030_0170.mRNA1, Pau_c00558_0150.mRNA1, Pau_c00609_0080.mRNA1
GO:0002084	BP	e	protein depalmitoylation	371148	9/64669	0.006267617008892109	7	3	1.0	1.0	1.0	0.06201016145040504	Pau_c00877_0060.mRNA1, Pau_c01286_0190.mRNA1, Pau_c01411_0010.mRNA1
GO:0042159	BP	e	lipoprotein catabolic process	371148	9/64669	0.006267617008892109	6	3	1.0	1.0	1.0	0.06201016145040504	Pau_c00877_0060.mRNA1, Pau_c01286_0190.mRNA1, Pau_c01411_0010.mRNA1
GO:0015802	BP	e	basic amino acid transport	371179	18/64669	0.0075945899246204615	6	4	1.0	1.0	1.0	0.07160613357499292	Pau_c00122_0350.mRNA1, Pau_c00122_0360.mRNA1, Pau_c00868_0080.mRNA1, Pau_c00868_0090.mRNA1
GO:0009772	BP	e	photosynthetic electron transport in photosystem II	371332	78/64669	0.008423776425456164	6	9	1.0	1.0	1.0	0.07787512461405752	Pau_c00155_0340.mRNA1, Pau_c00155_0390.mRNA1, Pau_c00992_0010.mRNA1, Pau_c00992_0040.mRNA1, Pau_c03782_0010.mRNA1, Pau_c03782_0020.mRNA1, Pau_c04863_0030.mRNA1, Pau_c06010_0010.mRNA1, Pau_c13122_0010.mRNA1
GO:0051553	BP	e	flavone biosynthetic process	371240	40/64669	0.008598574233572324	5	6	1.0	1.0	1.0	0.07851657802775149	Pau_c00180_0050.mRNA1, Pau_c00580_0170.mRNA1, Pau_c00618_0010.mRNA1, Pau_c01275_0010.mRNA1, Pau_c01275_0030.mRNA1, Pau_c03425_0030.mRNA1
GO:0051554	BP	e	flavonol metabolic process	371240	40/64669	0.008598574233572324	5	6	1.0	1.0	1.0	0.07851657802775149	Pau_c00180_0050.mRNA1, Pau_c00580_0170.mRNA1, Pau_c00618_0010.mRNA1, Pau_c01275_0010.mRNA1, Pau_c01275_0030.mRNA1, Pau_c03425_0030.mRNA1
GO:0051555	BP	e	flavonol biosynthetic process	371240	40/64669	0.008598574233572324	6	6	1.0	1.0	1.0	0.07851657802775149	Pau_c00180_0050.mRNA1, Pau_c00580_0170.mRNA1, Pau_c00618_0010.mRNA1, Pau_c01275_0010.mRNA1, Pau_c01275_0030.mRNA1, Pau_c03425_0030.mRNA1
GO:0051552	BP	e	flavone metabolic process	371240	40/64669	0.008598574233572324	4	6	1.0	1.0	1.0	0.07851657802775149	Pau_c00180_0050.mRNA1, Pau_c00580_0170.mRNA1, Pau_c00618_0010.mRNA1, Pau_c01275_0010.mRNA1, Pau_c01275_0030.mRNA1, Pau_c03425_0030.mRNA1
GO:0009738	BP	e	abscisic acid-activated signaling pathway	31/2916	419/64669	0.008696452055361629	6	31	1.0	1.0	1.0	0.0792715052738733	Pau_c00015_0010.mRNA1, Pau_c00075_0030.mRNA1, Pau_c00075_0040.mRNA1, Pau_c00101_0510.mRNA1, Pau_c00117_0660.mRNA1, Pau_c00191_0150.mRNA1, Pau_c00270_0160.mRNA1, Pau_c00327_0020.mRNA1, Pau_c00497_0120.mRNA1, Pau_c00536_0050.mRNA1, Pau_c00585_0160.mRNA1, Pau_c00635_0040.mRNA1, Pau_c00977_0110.mRNA1, Pau_c00996_0070.mRNA1, Pau_c01173_0190.mRNA1, Pau_c01328_0010.mRNA1, Pau_c01413_0200.mRNA1, Pau_c016…
GO:0006289	BP	e	nucleotide-excision repair	13/2916	131/64669	0.008766618376666663	8	13	1.0	1.0	1.0	0.07963266239710798	Pau_c00046_0300.mRNA1, Pau_c00182_0340.mRNA1, Pau_c00487_0120.mRNA1, Pau_c00595_0010.mRNA1, Pau_c00789_0090.mRNA1, Pau_c00873_0070.mRNA1, Pau_c01030_0040.mRNA1, Pau_c01035_0040.mRNA1, Pau_c01536_0030.mRNA1, Pau_c01598_0100.mRNA1, Pau_c01990_0180.mRNA1, Pau_c02827_0110.mRNA1, Pau_c03659_0040.mRNA1
GO:0097638	BP	e	L-arginine import across plasma membrane	371179	19/64669	0.009281144529574285	9	4	1.0	1.0	1.0	0.08386808938856209	Pau_c00122_0350.mRNA1, Pau_c00122_0360.mRNA1, Pau_c00868_0080.mRNA1, Pau_c00868_0090.mRNA1
GO:0070370	BP	e	cellular heat acclimation	371240	41/64669	0.009696400799287967	6	6	1.0	1.0	1.0	0.08733305528362247	Pau_c00030_0170.mRNA1, Pau_c00091_0530.mRNA1, Pau_c00159_0050.mRNA1, Pau_c00235_0020.mRNA1, Pau_c00558_0150.mRNA1, Pau_c00609_0080.mRNA1
GO:0032025	BP	e	response to cobalt ion	371119	4/64669	0.011474938106622047	5	2	1.0	1.0	1.0	0.1006576362879604	Pau_c01641_0020.mRNA1, Pau_c04508_0020.mRNA1
GO:0098732	BP	e	macromolecule deacylation	371148	11/64669	0.011505936177143152	5	3	1.0	1.0	1.0	0.1006576362879604	Pau_c00877_0060.mRNA1, Pau_c01286_0190.mRNA1, Pau_c01411_0010.mRNA1
GO:0035601	BP	e	protein deacylation	371148	11/64669	0.011505936177143152	6	3	1.0	1.0	1.0	0.1006576362879604	Pau_c00877_0060.mRNA1, Pau_c01286_0190.mRNA1, Pau_c01411_0010.mRNA1
GO:0006437	BP	e	tyrosyl-tRNA aminoacylation	371148	12/64669	0.014832816560496112	10	3	1.0	1.0	1.0	0.127410717539418	Pau_c00292_0320.mRNA1, Pau_c02085_0020.mRNA1, Pau_c02731_0030.mRNA1
GO:0046160	BP	e	heme a metabolic process	371119	5/64669	0.018554813026186757	7	2	1.0	1.0	1.0	0.14883814633621192	Pau_c05335_0030.mRNA1, Pau_c06328_0030.mRNA1
GO:0006784	BP	e	heme A biosynthetic process	371119	5/64669	0.018554813026186757	8	2	1.0	1.0	1.0	0.14883814633621192	Pau_c05335_0030.mRNA1, Pau_c06328_0030.mRNA1
GO:0017148	BP	e	negative regulation of translation	371301	75/64669	0.019607002912117564	10	8	1.0	1.0	1.0	0.156077730051574	Pau_c00263_0370.mRNA1, Pau_c00325_0030.mRNA1, Pau_c00637_0030.mRNA1, Pau_c01307_0030.mRNA1, Pau_c01517_0160.mRNA1, Pau_c02495_0020.mRNA1, Pau_c03329_0010.mRNA1, Pau_c06596_0040.mRNA1
GO:0009833	BP	e	plant-type primary cell wall biogenesis	371332	91/64669	0.021628698587913758	6	9	1.0	1.0	1.0	0.16831646930952585	Pau_c00001_0110.mRNA1, Pau_c00214_0330.mRNA1, Pau_c00270_0030.mRNA1, Pau_c00294_0360.mRNA1, Pau_c00965_0270.mRNA1, Pau_c01314_0050.mRNA1, Pau_c01631_0010.mRNA1, Pau_c02268_0090.mRNA1, Pau_c08714_0020.mRNA1
GO:0048281	BP	e	inflorescence morphogenesis	371148	14/64669	0.022947772055757314	4	3	1.0	1.0	1.0	0.17673513072188865	Pau_c00030_0170.mRNA1, Pau_c00558_0150.mRNA1, Pau_c00609_0080.mRNA1
GO:0048657	BP	e	anther wall tapetum cell differentiation	371148	14/64669	0.022947772055757314	4	3	1.0	1.0	1.0	0.17673513072188865	Pau_c02687_0020.mRNA1, Pau_c03374_0040.mRNA1, Pau_c03374_0050.mRNA1
GO:0071244	BP	e	cellular response to carbon dioxide	371209	37/64669	0.02437965288252333	5	5	1.0	1.0	1.0	0.18211391136028174	Pau_c00084_0580.mRNA1, Pau_c00270_0160.mRNA1, Pau_c00327_0020.mRNA1, Pau_c02037_0020.mRNA1, Pau_c02140_0050.mRNA1
GO:0071490	BP	e	cellular response to far red light	371179	25/64669	0.024463100102998216	8	4	1.0	1.0	1.0	0.1824758282360983	Pau_c01005_0130.mRNA1, Pau_c01471_0010.mRNA1, Pau_c01830_0040.mRNA1, Pau_c03612_0030.mRNA1
GO:0006857	BP	e	oligopeptide transport	371393	122/64669	0.025854910574572013	6	11	1.0	1.0	1.0	0.191487931442924	Pau_c00033_0470.mRNA1, Pau_c00237_0360.mRNA1, Pau_c00399_0240.mRNA1, Pau_c00538_0300.mRNA1, Pau_c00564_0090.mRNA1, Pau_c01050_0220.mRNA1, Pau_c01788_0040.mRNA1, Pau_c02000_0010.mRNA1, Pau_c03446_0080.mRNA1, Pau_c03876_0030.mRNA1, Pau_c09250_0010.mRNA1
GO:0042753	BP	e	positive regulation of circadian rhythm	371209	38/64669	0.027062265547482735	4	5	1.0	1.0	1.0	0.19873613037264082	Pau_c00401_0010.mRNA1, Pau_c01005_0130.mRNA1, Pau_c01471_0010.mRNA1, Pau_c01830_0040.mRNA1, Pau_c03612_0030.mRNA1
GO:0006354	BP	e	DNA-templated transcription elongation	371301	81/64669	0.029594254772106983	8	8	1.0	1.0	1.0	0.2152084301000918	Pau_c00047_0560.mRNA1, Pau_c00047_0690.mRNA1, Pau_c00047_0700.mRNA1, Pau_c00600_0070.mRNA1, Pau_c00600_0230.mRNA1, Pau_c00651_0070.mRNA1, Pau_c00887_0150.mRNA1, Pau_c03245_0050.mRNA1
GO:0089718	BP	e	amino acid import across plasma membrane	371179	28/64669	0.035615402961157505	7	4	1.0	1.0	1.0	0.24401933119510544	Pau_c00122_0350.mRNA1, Pau_c00122_0360.mRNA1, Pau_c00868_0080.mRNA1, Pau_c00868_0090.mRNA1
GO:0042428	BP	e	serotonin metabolic process	371148	17/64669	0.03878735848076808	5	3	1.0	1.0	1.0	0.2566463034501583	Pau_c01275_0010.mRNA1, Pau_c01275_0030.mRNA1, Pau_c03425_0030.mRNA1
GO:1902427	BP	e	regulation of water channel activity	371088	1/64669	0.04509115650466221	7	1	1.0	1.0	1.0	0.29647577555524435	Pau_c00098_0080.mRNA1
GO:0097250	BP	e	mitochondrial respirasome assembly	371119	8/64669	0.047479201069727354	6	2	1.0	1.0	1.0	0.3106104822804999	Pau_c00930_0050.mRNA1, Pau_c01652_0080.mRNA1
GO:0042938	BP	e	dipeptide transport	371240	59/64669	0.04934290490174269	7	6	1.0	1.0	1.0	0.32039091675926074	Pau_c00033_0470.mRNA1, Pau_c00399_0240.mRNA1, Pau_c00564_0090.mRNA1, Pau_c02000_0010.mRNA1, Pau_c03876_0030.mRNA1, Pau_c09250_0010.mRNA1
GO:0008150	BP	p	biological_process	1445/2916	52924/64669	0.0	0	1445	0.0	0.0	0.0	0.0	Pau_c00001_0110.mRNA1, Pau_c00002_0320.mRNA1, Pau_c00002_0710.mRNA1, Pau_c00002_0760.mRNA1, Pau_c00003_0740.mRNA1, Pau_c00004_0090.mRNA1, Pau_c00004_0360.mRNA1, Pau_c00005_1270.mRNA1, Pau_c00006_0290.mRNA1, Pau_c00006_0720.mRNA1, Pau_c00006_0790.mRNA1, Pau_c00007_0310.mRNA1, Pau_c00008_0300.mRNA1, Pau_c00008_0880.mRNA1, Pau_c00010_0380.mRNA1, Pau_c00011_0440.mRNA1, Pau_c00011_0730.mRNA1, Pau_c000…
06_0030.mRNA1, Pau_c10045_0030.mRNA1, Pau_c10453_0010.mRNA1, Pau_c10503_0020.mRNA1, Pau_c10525_0040.mRNA1, Pau_c10526_0020.mRNA1, Pau_c10789_0010.mRNA1, Pau_c10925_0030.mRNA1, Pau_c10940_0010.mRNA1, Pau_c10940_0020.mRNA1, Pau_c11190_0010.mRNA1, Pau_c11332_0010.mRNA1, Pau_c11405_0010.mRNA1, Pau_c11457_0020.mRNA1, Pau_c11485_0010.mRNA1, Pau_c11546_0010.mRNA1, Pau_c11885_0010.mRNA1, Pau_c12374_0010.…
GO:0009987	BP	p	cellular process	812/2916	32445/64669	9.609129437800858e-139	1	812	5.010200088869368e-135	4.883898366157751e-135	5.0092391759255876e-135	2.505100044434684e-135	Pau_c00001_0110.mRNA1, Pau_c00002_0320.mRNA1, Pau_c00002_0760.mRNA1, Pau_c00003_0740.mRNA1, Pau_c00005_1270.mRNA1, Pau_c00006_0290.mRNA1, Pau_c00008_0880.mRNA1, Pau_c00010_0380.mRNA1, Pau_c00011_0730.mRNA1, Pau_c00012_0170.mRNA1, Pau_c00015_0010.mRNA1, Pau_c00017_0660.mRNA1, Pau_c00021_0440.mRNA1, Pau_c00022_0390.mRNA1, Pau_c00022_1030.mRNA1, Pau_c00024_0180.mRNA1, Pau_c00027_1240.mRNA1, Pau_c000…
GO:0071704	BP	p	organic substance metabolic process	608/2916	25453/64669	1.678181997600293e-105	2	608	8.750040935487928e-102	8.529461871908316e-102	8.746684571492727e-102	2.9166803118293095e-102	Pau_c00001_0110.mRNA1, Pau_c00002_0710.mRNA1, Pau_c00002_0760.mRNA1, Pau_c00004_0360.mRNA1, Pau_c00006_0290.mRNA1, Pau_c00008_0880.mRNA1, Pau_c00010_0380.mRNA1, Pau_c00014_1220.mRNA1, Pau_c00015_0500.mRNA1, Pau_c00019_0030.mRNA1, Pau_c00022_0040.mRNA1, Pau_c00024_0180.mRNA1, Pau_c00027_0480.mRNA1, Pau_c00027_1240.mRNA1, Pau_c00027_1250.mRNA1, Pau_c00029_0240.mRNA1, Pau_c00030_1300.mRNA1, Pau_c000…
GO:0008152	BP	p	metabolic process	707/2916	27605/64669	4.538734107328838e-100	1	707	2.3664959635612563e-96	2.3068391611010327e-96	2.3651343433290577e-96	5.916239908903141e-97	Pau_c00001_0110.mRNA1, Pau_c00002_0320.mRNA1, Pau_c00002_0710.mRNA1, Pau_c00002_0760.mRNA1, Pau_c00004_0360.mRNA1, Pau_c00006_0290.mRNA1, Pau_c00008_0880.mRNA1, Pau_c00010_0380.mRNA1, Pau_c00014_1220.mRNA1, Pau_c00015_0500.mRNA1, Pau_c00019_0030.mRNA1, Pau_c00021_0440.mRNA1, Pau_c00022_0040.mRNA1, Pau_c00022_1030.mRNA1, Pau_c00024_0180.mRNA1, Pau_c00027_0480.mRNA1, Pau_c00027_1240.mRNA1, Pau_c000…
GO:0065007	BP	p	biological regulation	427/2916	20127/64669	8.07076373988331e-98	1	427	4.208096213975158e-94	4.1020146619944194e-94	4.204867908479204e-94	8.416192427950314e-95	Pau_c00001_0110.mRNA1, Pau_c00002_0710.mRNA1, Pau_c00002_0760.mRNA1, Pau_c00005_1270.mRNA1, Pau_c00010_0380.mRNA1, Pau_c00011_0730.mRNA1, Pau_c00012_0170.mRNA1, Pau_c00015_0010.mRNA1, Pau_c00015_0500.mRNA1, Pau_c00017_0660.mRNA1, Pau_c00019_0030.mRNA1, Pau_c00024_0180.mRNA1, Pau_c00030_0170.mRNA1, Pau_c00030_1290.mRNA1, Pau_c00030_1300.mRNA1, Pau_c00032_0440.mRNA1, Pau_c00033_0950.mRNA1, Pau_c000…
GO:0050789	BP	p	regulation of biological process	414/2916	19274/64669	3.30685767431909e-90	2	414	1.7241955913899737e-86	1.6807304862800755e-86	1.722542162552814e-86	2.8736593189832894e-87	Pau_c00001_0110.mRNA1, Pau_c00002_0710.mRNA1, Pau_c00002_0760.mRNA1, Pau_c00005_1270.mRNA1, Pau_c00010_0380.mRNA1, Pau_c00011_0730.mRNA1, Pau_c00012_0170.mRNA1, Pau_c00015_0010.mRNA1, Pau_c00015_0500.mRNA1, Pau_c00017_0660.mRNA1, Pau_c00019_0030.mRNA1, Pau_c00024_0180.mRNA1, Pau_c00030_0170.mRNA1, Pau_c00030_1290.mRNA1, Pau_c00030_1300.mRNA1, Pau_c00032_0440.mRNA1, Pau_c00033_0950.mRNA1, Pau_c000…
GO:0050896	BP	p	response to stimulus	512/2916	21415/64669	1.9050639196518162e-82	1	512	9.93300327706457e-79	9.682603012935298e-79	9.921572893546659e-79	1.4190004681520816e-79	Pau_c00001_0110.mRNA1, Pau_c00003_0740.mRNA1, Pau_c00007_0310.mRNA1, Pau_c00010_0380.mRNA1, Pau_c00011_0440.mRNA1, Pau_c00011_0730.mRNA1, Pau_c00011_1110.mRNA1, Pau_c00012_0170.mRNA1, Pau_c00014_1220.mRNA1, Pau_c00015_0010.mRNA1, Pau_c00015_0500.mRNA1, Pau_c00017_0260.mRNA1, Pau_c00019_0030.mRNA1, Pau_c00022_0040.mRNA1, Pau_c00027_0480.mRNA1, Pau_c00027_1260.mRNA1, Pau_c00029_0240.mRNA1, Pau_c000…
GO:0044238	BP	p	primary metabolic process	486/2916	20544/64669	6.886343288872457e-80	2	486	3.590539390818099e-76	3.500025778091989e-76	3.585718950515888e-76	4.488174238522624e-77	Pau_c00001_0110.mRNA1, Pau_c00002_0710.mRNA1, Pau_c00002_0760.mRNA1, Pau_c00004_0360.mRNA1, Pau_c00006_0290.mRNA1, Pau_c00008_0880.mRNA1, Pau_c00010_0380.mRNA1, Pau_c00019_0030.mRNA1, Pau_c00024_0180.mRNA1, Pau_c00027_1240.mRNA1, Pau_c00027_1250.mRNA1, Pau_c00030_1300.mRNA1, Pau_c00032_0350.mRNA1, Pau_c00033_0340.mRNA1, Pau_c00033_0460.mRNA1, Pau_c00034_0190.mRNA1, Pau_c00036_0560.mRNA1, Pau_c000…
GO:0050794	BP	p	regulation of cellular process	334/2916	15940/64669	1.7777568890205263e-74	3	334	9.269224419353024e-71	9.035557301952717e-71	9.25500236424086e-71	1.0299138243725583e-71	Pau_c00001_0110.mRNA1, Pau_c00002_0710.mRNA1, Pau_c00002_0760.mRNA1, Pau_c00005_1270.mRNA1, Pau_c00010_0380.mRNA1, Pau_c00011_0730.mRNA1, Pau_c00012_0170.mRNA1, Pau_c00015_0010.mRNA1, Pau_c00017_0660.mRNA1, Pau_c00019_0030.mRNA1, Pau_c00024_0180.mRNA1, Pau_c00030_0170.mRNA1, Pau_c00030_1290.mRNA1, Pau_c00030_1300.mRNA1, Pau_c00032_0440.mRNA1, Pau_c00033_0950.mRNA1, Pau_c00035_0140.mRNA1, Pau_c000…
GO:0044237	BP	p	cellular metabolic process	357/2916	15855/64669	4.2116232700892675e-64	2	357	2.195940373024544e-60	2.140583092443844e-60	2.1921499120814638e-60	2.195940373024544e-61	Pau_c00001_0110.mRNA1, Pau_c00002_0320.mRNA1, Pau_c00002_0760.mRNA1, Pau_c00006_0290.mRNA1, Pau_c00008_0880.mRNA1, Pau_c00021_0440.mRNA1, Pau_c00022_1030.mRNA1, Pau_c00029_0240.mRNA1, Pau_c00030_1300.mRNA1, Pau_c00032_0350.mRNA1, Pau_c00036_0560.mRNA1, Pau_c00043_0490.mRNA1, Pau_c00046_0300.mRNA1, Pau_c00047_0560.mRNA1, Pau_c00047_0690.mRNA1, Pau_c00047_0700.mRNA1, Pau_c00050_0180.mRNA1, Pau_c000…
GO:0019222	BP	p	regulation of metabolic process	233/2916	11991/64669	9.06031157531517e-61	3	233	4.72404645536933e-57	4.604958356111901e-57	4.7149861437940147e-57	4.294587686699391e-58	Pau_c00001_0110.mRNA1, Pau_c00002_0710.mRNA1, Pau_c00005_1270.mRNA1, Pau_c00015_0500.mRNA1, Pau_c00019_0030.mRNA1, Pau_c00024_0180.mRNA1, Pau_c00030_1300.mRNA1, Pau_c00032_0440.mRNA1, Pau_c00035_0140.mRNA1, Pau_c00036_0560.mRNA1, Pau_c00043_0220.mRNA1, Pau_c00043_0490.mRNA1, Pau_c00045_0250.mRNA1, Pau_c00047_0790.mRNA1, Pau_c00049_0010.mRNA1, Pau_c00049_0020.mRNA1, Pau_c00065_0840.mRNA1, Pau_c000…
GO:0031323	BP	p	regulation of cellular metabolic process	196/2916	10513/64669	5.3804907600969325e-56	4	196	2.8053878823145406e-52	2.734667089506727e-52	2.799469342478434e-52	2.337823235262117e-53	Pau_c00001_0110.mRNA1, Pau_c00002_0710.mRNA1, Pau_c00005_1270.mRNA1, Pau_c00019_0030.mRNA1, Pau_c00024_0180.mRNA1, Pau_c00030_1300.mRNA1, Pau_c00032_0440.mRNA1, Pau_c00035_0140.mRNA1, Pau_c00036_0560.mRNA1, Pau_c00043_0220.mRNA1, Pau_c00045_0250.mRNA1, Pau_c00047_0790.mRNA1, Pau_c00049_0010.mRNA1, Pau_c00049_0020.mRNA1, Pau_c00065_0840.mRNA1, Pau_c00095_0080.mRNA1, Pau_c00095_0380.mRNA1, Pau_c001…
GO:0032502	BP	p	developmental process	312/2916	13778/64669	2.0083362008496688e-53	1	312	1.0471464951230174e-49	1.0207490650963626e-49	1.0447364916819978e-49	7.787289597577621e-51	Pau_c00005_1270.mRNA1, Pau_c00011_0730.mRNA1, Pau_c00015_0500.mRNA1, Pau_c00019_0030.mRNA1, Pau_c00021_0440.mRNA1, Pau_c00024_0180.mRNA1, Pau_c00027_0480.mRNA1, Pau_c00030_0170.mRNA1, Pau_c00033_0950.mRNA1, Pau_c00034_0190.mRNA1, Pau_c00043_0220.mRNA1, Pau_c00044_0440.mRNA1, Pau_c00044_0450.mRNA1, Pau_c00047_0090.mRNA1, Pau_c00047_0790.mRNA1, Pau_c00049_0010.mRNA1, Pau_c00053_0320.mRNA1, Pau_c000…
GO:0060255	BP	p	regulation of macromolecule metabolic process	190/2916	10150/64669	2.09094849186971e-53	4	190	1.0902205436608669e-49	1.0627372634809257e-49	1.0875023106214363e-49	7.787289597577621e-51	Pau_c00002_0710.mRNA1, Pau_c00005_1270.mRNA1, Pau_c00019_0030.mRNA1, Pau_c00024_0180.mRNA1, Pau_c00030_1300.mRNA1, Pau_c00032_0440.mRNA1, Pau_c00035_0140.mRNA1, Pau_c00036_0560.mRNA1, Pau_c00043_0220.mRNA1, Pau_c00045_0250.mRNA1, Pau_c00047_0790.mRNA1, Pau_c00049_0010.mRNA1, Pau_c00049_0020.mRNA1, Pau_c00065_0840.mRNA1, Pau_c00091_0530.mRNA1, Pau_c00095_0080.mRNA1, Pau_c00095_0380.mRNA1, Pau_c001…
GO:1901564	BP	p	organonitrogen compound metabolic process	247/2916	11690/64669	8.580010498717674e-51	3	247	4.473617474031395e-47	4.360842418404732e-47	4.46160545933319e-47	2.982411649354263e-48	Pau_c00002_0760.mRNA1, Pau_c00006_0290.mRNA1, Pau_c00008_0880.mRNA1, Pau_c00010_0380.mRNA1, Pau_c00014_1220.mRNA1, Pau_c00030_1300.mRNA1, Pau_c00032_0350.mRNA1, Pau_c00034_0190.mRNA1, Pau_c00036_0560.mRNA1, Pau_c00047_0860.mRNA1, Pau_c00050_0180.mRNA1, Pau_c00054_0160.mRNA1, Pau_c00061_0380.mRNA1, Pau_c00064_0990.mRNA1, Pau_c00070_0040.mRNA1, Pau_c00075_0030.mRNA1, Pau_c00075_0040.mRNA1, Pau_c000…
GO:0043170	BP	p	macromolecule metabolic process	449/2916	17314/64669	1.332372280447511e-50	3	449	6.946989070253322e-47	6.771862993116995e-47	6.92700348604661e-47	4.3418681689083263e-48	Pau_c00001_0110.mRNA1, Pau_c00002_0710.mRNA1, Pau_c00002_0760.mRNA1, Pau_c00004_0360.mRNA1, Pau_c00006_0290.mRNA1, Pau_c00008_0880.mRNA1, Pau_c00010_0380.mRNA1, Pau_c00024_0180.mRNA1, Pau_c00027_1240.mRNA1, Pau_c00027_1250.mRNA1, Pau_c00030_1300.mRNA1, Pau_c00032_0350.mRNA1, Pau_c00033_0340.mRNA1, Pau_c00033_0460.mRNA1, Pau_c00034_0190.mRNA1, Pau_c00036_0560.mRNA1, Pau_c00043_0220.mRNA1, Pau_c000…
GO:0031326	BP	p	regulation of cellular biosynthetic process	188/2916	9875/64669	1.857521645548687e-50	5	188	9.685117859890853e-47	9.440966518892154e-47	9.655397513562076e-47	5.697128152876973e-48	Pau_c00001_0110.mRNA1, Pau_c00002_0710.mRNA1, Pau_c00005_1270.mRNA1, Pau_c00019_0030.mRNA1, Pau_c00024_0180.mRNA1, Pau_c00030_1300.mRNA1, Pau_c00032_0440.mRNA1, Pau_c00035_0140.mRNA1, Pau_c00036_0560.mRNA1, Pau_c00043_0220.mRNA1, Pau_c00045_0250.mRNA1, Pau_c00047_0790.mRNA1, Pau_c00049_0010.mRNA1, Pau_c00049_0020.mRNA1, Pau_c00065_0840.mRNA1, Pau_c00095_0080.mRNA1, Pau_c00095_0380.mRNA1, Pau_c001…
GO:0009889	BP	p	regulation of biosynthetic process	207/2916	10387/64669	1.9402865784899978e-49	4	207	1.0116654220246848e-45	9.861624314568316e-46	1.0083669348412519e-45	5.620363455692694e-47	Pau_c00001_0110.mRNA1, Pau_c00002_0710.mRNA1, Pau_c00005_1270.mRNA1, Pau_c00015_0500.mRNA1, Pau_c00019_0030.mRNA1, Pau_c00024_0180.mRNA1, Pau_c00030_1300.mRNA1, Pau_c00032_0440.mRNA1, Pau_c00035_0140.mRNA1, Pau_c00036_0560.mRNA1, Pau_c00043_0220.mRNA1, Pau_c00043_0490.mRNA1, Pau_c00045_0250.mRNA1, Pau_c00047_0790.mRNA1, Pau_c00049_0010.mRNA1, Pau_c00049_0020.mRNA1, Pau_c00065_0840.mRNA1, Pau_c000…
GO:0010556	BP	p	regulation of macromolecule biosynthetic process	181/2916	9447/64669	1.186506187894116e-47	6	181	6.186443263679921e-44	6.030489723342019e-44	6.162713139922039e-44	2.945925363657105e-45	Pau_c00002_0710.mRNA1, Pau_c00005_1270.mRNA1, Pau_c00019_0030.mRNA1, Pau_c00024_0180.mRNA1, Pau_c00030_1300.mRNA1, Pau_c00032_0440.mRNA1, Pau_c00035_0140.mRNA1, Pau_c00036_0560.mRNA1, Pau_c00043_0220.mRNA1, Pau_c00045_0250.mRNA1, Pau_c00047_0790.mRNA1, Pau_c00049_0010.mRNA1, Pau_c00049_0020.mRNA1, Pau_c00065_0840.mRNA1, Pau_c00095_0080.mRNA1, Pau_c00095_0380.mRNA1, Pau_c00105_0130.mRNA1, Pau_c001…
GO:0009628	BP	p	response to abiotic stimulus	256/2916	11663/64669	4.05748650211995e-47	2	256	2.115573462205342e-43	2.0622421444815e-43	2.10705274055089e-43	9.616243010024282e-45	Pau_c00001_0110.mRNA1, Pau_c00007_0310.mRNA1, Pau_c00011_1110.mRNA1, Pau_c00012_0170.mRNA1, Pau_c00014_1220.mRNA1, Pau_c00019_0030.mRNA1, Pau_c00027_0480.mRNA1, Pau_c00029_0240.mRNA1, Pau_c00030_0170.mRNA1, Pau_c00030_1300.mRNA1, Pau_c00043_0490.mRNA1, Pau_c00045_0250.mRNA1, Pau_c00047_0790.mRNA1, Pau_c00047_0860.mRNA1, Pau_c00048_0570.mRNA1, Pau_c00053_0200.mRNA1, Pau_c00056_0510.mRNA1, Pau_c000…
GO:0044249	BP	p	cellular biosynthetic process	139/2916	8025/64669	2.0104584409084066e-46	3	139	1.0482530310896433e-42	1.0218277064886504e-42	1.0438300225196447e-42	4.557621874302797e-44	Pau_c00001_0110.mRNA1, Pau_c00006_0290.mRNA1, Pau_c00032_0350.mRNA1, Pau_c00046_0300.mRNA1, Pau_c00047_0560.mRNA1, Pau_c00047_0690.mRNA1, Pau_c00047_0700.mRNA1, Pau_c00061_0380.mRNA1, Pau_c00061_0470.mRNA1, Pau_c00083_0190.mRNA1, Pau_c00083_0220.mRNA1, Pau_c00084_0300.mRNA1, Pau_c00085_0730.mRNA1, Pau_c00087_0120.mRNA1, Pau_c00122_0570.mRNA1, Pau_c00124_0160.mRNA1, Pau_c00137_0220.mRNA1, Pau_c001…
GO:0044281	BP	p	small molecule metabolic process	107/2916	6928/64669	4.6439428977012594e-46	2	107	2.4213518268614367e-42	2.3603121674468497e-42	2.4106707581967237e-42	1.0088965945255986e-43	Pau_c00029_0240.mRNA1, Pau_c00030_1300.mRNA1, Pau_c00032_0350.mRNA1, Pau_c00043_0490.mRNA1, Pau_c00054_0160.mRNA1, Pau_c00083_0190.mRNA1, Pau_c00083_0220.mRNA1, Pau_c00097_0020.mRNA1, Pau_c00105_0130.mRNA1, Pau_c00108_0110.mRNA1, Pau_c00117_0570.mRNA1, Pau_c00137_0220.mRNA1, Pau_c00154_0230.mRNA1, Pau_c00189_0010.mRNA1, Pau_c00210_0160.mRNA1, Pau_c00233_0040.mRNA1, Pau_c00237_0050.mRNA1, Pau_c002…
GO:0009058	BP	p	biosynthetic process	233/2916	10816/64669	6.636586827309447e-45	2	233	3.4603163717591455e-41	3.37308554042941e-41	3.444388563373603e-41	1.3841265487036582e-42	Pau_c00001_0110.mRNA1, Pau_c00006_0290.mRNA1, Pau_c00014_1220.mRNA1, Pau_c00015_0500.mRNA1, Pau_c00019_0030.mRNA1, Pau_c00022_0040.mRNA1, Pau_c00027_0480.mRNA1, Pau_c00032_0350.mRNA1, Pau_c00043_0490.mRNA1, Pau_c00046_0300.mRNA1, Pau_c00047_0560.mRNA1, Pau_c00047_0690.mRNA1, Pau_c00047_0700.mRNA1, Pau_c00061_0380.mRNA1, Pau_c00061_0470.mRNA1, Pau_c00075_0030.mRNA1, Pau_c00075_0040.mRNA1, Pau_c000…
GO:0010468	BP	p	regulation of gene expression	181/2916	9223/64669	1.343055492472558e-44	7	181	7.002691337751917e-41	6.826161066727277e-41	6.969114950440103e-41	2.6933428222122754e-42	Pau_c00002_0710.mRNA1, Pau_c00005_1270.mRNA1, Pau_c00019_0030.mRNA1, Pau_c00024_0180.mRNA1, Pau_c00030_1300.mRNA1, Pau_c00032_0440.mRNA1, Pau_c00035_0140.mRNA1, Pau_c00036_0560.mRNA1, Pau_c00043_0220.mRNA1, Pau_c00045_0250.mRNA1, Pau_c00047_0790.mRNA1, Pau_c00049_0010.mRNA1, Pau_c00049_0020.mRNA1, Pau_c00065_0840.mRNA1, Pau_c00095_0080.mRNA1, Pau_c00095_0380.mRNA1, Pau_c00105_0130.mRNA1, Pau_c001…
GO:0006950	BP	p	response to stress	347/2916	13917/64669	3.902125934445361e-43	2	347	2.0345684622198113e-39	1.9832791928902352e-39	2.0236425096033643e-39	7.015753317999349e-41	Pau_c00001_0110.mRNA1, Pau_c00010_0380.mRNA1, Pau_c00011_0730.mRNA1, Pau_c00012_0170.mRNA1, Pau_c00015_0500.mRNA1, Pau_c00017_0260.mRNA1, Pau_c00027_0480.mRNA1, Pau_c00030_0170.mRNA1, Pau_c00030_1300.mRNA1, Pau_c00038_0520.mRNA1, Pau_c00043_0490.mRNA1, Pau_c00045_0250.mRNA1, Pau_c00046_0300.mRNA1, Pau_c00047_0790.mRNA1, Pau_c00048_0570.mRNA1, Pau_c00056_0510.mRNA1, Pau_c00059_0220.mRNA1, Pau_c000…
GO:0080090	BP	p	regulation of primary metabolic process	179/2916	9054/64669	4.4321473326109894e-43	4	179	2.31092161922337e-39	2.2526657858470034e-39	2.298068391958798e-39	7.7030720640779e-41	Pau_c00001_0110.mRNA1, Pau_c00005_1270.mRNA1, Pau_c00019_0030.mRNA1, Pau_c00024_0180.mRNA1, Pau_c00030_1300.mRNA1, Pau_c00032_0440.mRNA1, Pau_c00036_0560.mRNA1, Pau_c00043_0220.mRNA1, Pau_c00045_0250.mRNA1, Pau_c00047_0790.mRNA1, Pau_c00049_0010.mRNA1, Pau_c00049_0020.mRNA1, Pau_c00065_0840.mRNA1, Pau_c00083_0190.mRNA1, Pau_c00083_0220.mRNA1, Pau_c00091_0530.mRNA1, Pau_c00095_0080.mRNA1, Pau_c000…
GO:1901576	BP	p	organic substance biosynthetic process	222/2916	10256/64669	7.712716148517394e-42	3	222	4.021410199836969e-38	3.9200348002600443e-38	3.9982720513914166e-38	1.2972290967216029e-39	Pau_c00001_0110.mRNA1, Pau_c00006_0290.mRNA1, Pau_c00014_1220.mRNA1, Pau_c00015_0500.mRNA1, Pau_c00019_0030.mRNA1, Pau_c00022_0040.mRNA1, Pau_c00027_0480.mRNA1, Pau_c00032_0350.mRNA1, Pau_c00046_0300.mRNA1, Pau_c00047_0560.mRNA1, Pau_c00047_0690.mRNA1, Pau_c00047_0700.mRNA1, Pau_c00061_0380.mRNA1, Pau_c00061_0470.mRNA1, Pau_c00075_0030.mRNA1, Pau_c00075_0040.mRNA1, Pau_c00083_0190.mRNA1, Pau_c000…
GO:0042221	BP	p	response to chemical	276/2916	11504/64669	4.4449452675940704e-38	2	276	2.3175944625235485e-34	2.2591704139882565e-34	2.3033706376672475e-34	7.023013522798631e-36	Pau_c00001_0110.mRNA1, Pau_c00011_0440.mRNA1, Pau_c00011_0730.mRNA1, Pau_c00012_0170.mRNA1, Pau_c00014_1220.mRNA1, Pau_c00015_0010.mRNA1, Pau_c00022_0040.mRNA1, Pau_c00027_1260.mRNA1, Pau_c00029_0240.mRNA1, Pau_c00030_1290.mRNA1, Pau_c00030_1300.mRNA1, Pau_c00043_0490.mRNA1, Pau_c00045_0250.mRNA1, Pau_c00048_0570.mRNA1, Pau_c00054_0160.mRNA1, Pau_c00056_0510.mRNA1, Pau_c00059_0220.mRNA1, Pau_c000…
GO:0006082	BP	p	organic acid metabolic process	67/2916	4749/64669	1.5278295760914217e-34	3	67	7.966103409740673e-31	7.7652865628877195e-31	7.914157204153564e-31	2.2760295456401922e-32	Pau_c00029_0240.mRNA1, Pau_c00030_1300.mRNA1, Pau_c00043_0490.mRNA1, Pau_c00054_0160.mRNA1, Pau_c00097_0020.mRNA1, Pau_c00105_0130.mRNA1, Pau_c00117_0570.mRNA1, Pau_c00137_0220.mRNA1, Pau_c00189_0010.mRNA1, Pau_c00210_0160.mRNA1, Pau_c00237_0050.mRNA1, Pau_c00245_0010.mRNA1, Pau_c00246_0130.mRNA1, Pau_c00253_0120.mRNA1, Pau_c00260_0080.mRNA1, Pau_c00293_0590.mRNA1, Pau_c00347_0140.mRNA1, Pau_c004…
GO:0043436	BP	p	oxoacid metabolic process	64/2916	4504/64669	2.259830881983921e-32	4	64	1.1782758218664164e-28	1.1485727634073762e-28	1.1703664137794727e-28	3.272988394073379e-30	Pau_c00029_0240.mRNA1, Pau_c00030_1300.mRNA1, Pau_c00043_0490.mRNA1, Pau_c00054_0160.mRNA1, Pau_c00097_0020.mRNA1, Pau_c00105_0130.mRNA1, Pau_c00117_0570.mRNA1, Pau_c00137_0220.mRNA1, Pau_c00189_0010.mRNA1, Pau_c00237_0050.mRNA1, Pau_c00245_0010.mRNA1, Pau_c00246_0130.mRNA1, Pau_c00253_0120.mRNA1, Pau_c00260_0080.mRNA1, Pau_c00293_0590.mRNA1, Pau_c00347_0140.mRNA1, Pau_c00636_0250.mRNA1, Pau_c008…
GO:0009056	BP	p	catabolic process	74/2916	4836/64669	3.4662802707810825e-32	2	74	1.8073185331852564e-28	1.7617579886598896e-28	1.7948399242104446e-28	4.884644684284477e-30	Pau_c00030_1300.mRNA1, Pau_c00032_0350.mRNA1, Pau_c00054_0160.mRNA1, Pau_c00065_0460.mRNA1, Pau_c00093_0180.mRNA1, Pau_c00097_0020.mRNA1, Pau_c00108_0120.mRNA1, Pau_c00128_0460.mRNA1, Pau_c00190_0020.mRNA1, Pau_c00210_0160.mRNA1, Pau_c00217_0190.mRNA1, Pau_c00246_0130.mRNA1, Pau_c00293_0590.mRNA1, Pau_c00301_0010.mRNA1, Pau_c00349_0180.mRNA1, Pau_c00443_0160.mRNA1, Pau_c00636_0250.mRNA1, Pau_c006…
GO:0048856	BP	p	anatomical structure development	233/2916	9754/64669	4.901750422051466e-32	2	233	2.5557726700576344e-28	2.491344406642631e-28	2.537636193496044e-28	6.725717552783248e-30	Pau_c00005_1270.mRNA1, Pau_c00011_0730.mRNA1, Pau_c00015_0500.mRNA1, Pau_c00019_0030.mRNA1, Pau_c00024_0180.mRNA1, Pau_c00027_0480.mRNA1, Pau_c00030_0170.mRNA1, Pau_c00043_0220.mRNA1, Pau_c00044_0440.mRNA1, Pau_c00044_0450.mRNA1, Pau_c00047_0090.mRNA1, Pau_c00047_0790.mRNA1, Pau_c00049_0010.mRNA1, Pau_c00061_0470.mRNA1, Pau_c00064_0750.mRNA1, Pau_c00065_0840.mRNA1, Pau_c00066_0320.mRNA1, Pau_c000…
GO:0019219	BP	p	regulation of nucleobase-containing compound metabolic process	154/2916	7402/64669	8.643334608319674e-32	5	154	4.506634664777879e-28	4.393027281500341e-28	4.473789993266264e-28	1.1555473499430457e-29	Pau_c00005_1270.mRNA1, Pau_c00019_0030.mRNA1, Pau_c00024_0180.mRNA1, Pau_c00030_1300.mRNA1, Pau_c00032_0440.mRNA1, Pau_c00036_0560.mRNA1, Pau_c00043_0220.mRNA1, Pau_c00045_0250.mRNA1, Pau_c00047_0790.mRNA1, Pau_c00049_0010.mRNA1, Pau_c00049_0020.mRNA1, Pau_c00065_0840.mRNA1, Pau_c00091_0530.mRNA1, Pau_c00095_0080.mRNA1, Pau_c00095_0380.mRNA1, Pau_c00105_0130.mRNA1, Pau_c00122_0410.mRNA1, Pau_c001…
GO:0051252	BP	p	regulation of RNA metabolic process	133/2916	6693/64669	5.224222199947573e-31	6	133	2.7239094550526648e-27	2.6552426452284585e-27	2.703534988472869e-27	6.809773637631661e-29	Pau_c00005_1270.mRNA1, Pau_c00019_0030.mRNA1, Pau_c00030_1300.mRNA1, Pau_c00032_0440.mRNA1, Pau_c00036_0560.mRNA1, Pau_c00045_0250.mRNA1, Pau_c00047_0790.mRNA1, Pau_c00049_0010.mRNA1, Pau_c00049_0020.mRNA1, Pau_c00065_0840.mRNA1, Pau_c00095_0080.mRNA1, Pau_c00095_0380.mRNA1, Pau_c00105_0130.mRNA1, Pau_c00122_0410.mRNA1, Pau_c00122_0550.mRNA1, Pau_c00147_0100.mRNA1, Pau_c00160_0050.mRNA1, Pau_c001…
GO:0019752	BP	p	carboxylic acid metabolic process	44/2916	3500/64669	2.192627383933589e-28	5	44	1.1432359179829734e-24	1.114416177584216e-24	1.134465408447239e-24	2.78838028776335e-26	Pau_c00030_1300.mRNA1, Pau_c00054_0160.mRNA1, Pau_c00097_0020.mRNA1, Pau_c00105_0130.mRNA1, Pau_c00137_0220.mRNA1, Pau_c00237_0050.mRNA1, Pau_c00246_0130.mRNA1, Pau_c00253_0120.mRNA1, Pau_c00260_0080.mRNA1, Pau_c00347_0140.mRNA1, Pau_c00636_0250.mRNA1, Pau_c00827_0020.mRNA1, Pau_c00829_0030.mRNA1, Pau_c00842_0050.mRNA1, Pau_c00861_0020.mRNA1, Pau_c00969_0010.mRNA1, Pau_c00978_0180.mRNA1, Pau_c010…
GO:2001141	BP	p	regulation of RNA biosynthetic process	123/2916	6154/64669	3.5526854817041703e-28	7	123	1.8523702101605543e-24	1.805673961608981e-24	1.8378041996855673e-24	4.410405262287034e-26	Pau_c00005_1270.mRNA1, Pau_c00030_1300.mRNA1, Pau_c00032_0440.mRNA1, Pau_c00036_0560.mRNA1, Pau_c00045_0250.mRNA1, Pau_c00047_0790.mRNA1, Pau_c00049_0010.mRNA1, Pau_c00049_0020.mRNA1, Pau_c00065_0840.mRNA1, Pau_c00095_0380.mRNA1, Pau_c00105_0130.mRNA1, Pau_c00122_0410.mRNA1, Pau_c00147_0100.mRNA1, Pau_c00160_0050.mRNA1, Pau_c00174_0660.mRNA1, Pau_c00181_0030.mRNA1, Pau_c00181_0060.mRNA1, Pau_c002…
GO:0006355	BP	p	regulation of DNA-templated transcription	123/2916	6141/64669	4.691239364115841e-28	8	123	2.4460122044499998e-24	2.3843508836013565e-24	2.4263089991207132e-24	5.688400475465115e-26	Pau_c00005_1270.mRNA1, Pau_c00030_1300.mRNA1, Pau_c00032_0440.mRNA1, Pau_c00036_0560.mRNA1, Pau_c00045_0250.mRNA1, Pau_c00047_0790.mRNA1, Pau_c00049_0010.mRNA1, Pau_c00049_0020.mRNA1, Pau_c00065_0840.mRNA1, Pau_c00095_0380.mRNA1, Pau_c00105_0130.mRNA1, Pau_c00122_0410.mRNA1, Pau_c00147_0100.mRNA1, Pau_c00160_0050.mRNA1, Pau_c00174_0660.mRNA1, Pau_c00181_0030.mRNA1, Pau_c00181_0060.mRNA1, Pau_c002…
GO:0051179	BP	p	localization	155/2916	7010/64669	9.154292729512483e-27	1	155	4.7730482291678085e-23	4.6527248482176544e-23	4.733684770430905e-23	1.0847836884472293e-24	Pau_c00003_0740.mRNA1, Pau_c00012_0170.mRNA1, Pau_c00017_0660.mRNA1, Pau_c00027_1240.mRNA1, Pau_c00027_1250.mRNA1, Pau_c00027_1260.mRNA1, Pau_c00029_0240.mRNA1, Pau_c00030_0170.mRNA1, Pau_c00032_0950.mRNA1, Pau_c00033_0470.mRNA1, Pau_c00034_0190.mRNA1, Pau_c00048_0570.mRNA1, Pau_c00053_0320.mRNA1, Pau_c00054_0160.mRNA1, Pau_c00064_0060.mRNA1, Pau_c00083_0190.mRNA1, Pau_c00083_0220.mRNA1, Pau_c000…
GO:0006629	BP	p	lipid metabolic process	50/2916	3565/64669	4.764105831093582e-26	3	50	2.4840047803321936e-22	2.4213857077572603e-22	2.463042714675382e-22	5.52001062296043e-24	Pau_c00019_0030.mRNA1, Pau_c00030_1300.mRNA1, Pau_c00032_0350.mRNA1, Pau_c00128_0460.mRNA1, Pau_c00137_0220.mRNA1, Pau_c00237_0050.mRNA1, Pau_c00245_0010.mRNA1, Pau_c00246_0130.mRNA1, Pau_c00253_0120.mRNA1, Pau_c00332_0100.mRNA1, Pau_c00347_0140.mRNA1, Pau_c00827_0020.mRNA1, Pau_c00861_0020.mRNA1, Pau_c00911_0060.mRNA1, Pau_c00969_0010.mRNA1, Pau_c00987_0150.mRNA1, Pau_c01021_0010.mRNA1, Pau_c010…
GO:1901575	BP	p	organic substance catabolic process	60/2916	3905/64669	8.310772673947524e-26	3	60	4.333236872196239e-22	4.2240006596362353e-22	4.295838395163476e-22	9.420080156948347e-24	Pau_c00030_1300.mRNA1, Pau_c00032_0350.mRNA1, Pau_c00093_0180.mRNA1, Pau_c00097_0020.mRNA1, Pau_c00128_0460.mRNA1, Pau_c00190_0020.mRNA1, Pau_c00210_0160.mRNA1, Pau_c00217_0190.mRNA1, Pau_c00246_0130.mRNA1, Pau_c00293_0590.mRNA1, Pau_c00301_0010.mRNA1, Pau_c00349_0180.mRNA1, Pau_c00636_0250.mRNA1, Pau_c00672_0050.mRNA1, Pau_c00680_0040.mRNA1, Pau_c00789_0030.mRNA1, Pau_c00827_0020.mRNA1, Pau_c008…
GO:0016070	BP	p	RNA metabolic process	133/2916	6230/64669	2.8436564143234406e-25	6	133	1.4826824544282418e-21	1.4453056341602045e-21	1.469601634922354e-21	3.154643520060089e-23	Pau_c00002_0710.mRNA1, Pau_c00004_0360.mRNA1, Pau_c00024_0180.mRNA1, Pau_c00027_1240.mRNA1, Pau_c00027_1250.mRNA1, Pau_c00033_0460.mRNA1, Pau_c00043_0220.mRNA1, Pau_c00047_0560.mRNA1, Pau_c00047_0690.mRNA1, Pau_c00047_0700.mRNA1, Pau_c00048_0680.mRNA1, Pau_c00054_0430.mRNA1, Pau_c00061_0380.mRNA1, Pau_c00087_0090.mRNA1, Pau_c00087_0120.mRNA1, Pau_c00089_0340.mRNA1, Pau_c00092_0080.mRNA1, Pau_c000…
GO:0009059	BP	p	macromolecule biosynthetic process	96/2916	4963/64669	6.275735027640557e-24	4	96	3.2721682434117864e-20	3.1896804228029257e-20	3.242044715279112e-20	6.677894374309769e-22	Pau_c00001_0110.mRNA1, Pau_c00006_0290.mRNA1, Pau_c00046_0300.mRNA1, Pau_c00047_0560.mRNA1, Pau_c00047_0690.mRNA1, Pau_c00047_0700.mRNA1, Pau_c00061_0380.mRNA1, Pau_c00061_0470.mRNA1, Pau_c00084_0300.mRNA1, Pau_c00085_0730.mRNA1, Pau_c00087_0120.mRNA1, Pau_c00122_0570.mRNA1, Pau_c00124_0160.mRNA1, Pau_c00149_0120.mRNA1, Pau_c00176_0510.mRNA1, Pau_c00181_0060.mRNA1, Pau_c00182_0340.mRNA1, Pau_c001…
GO:0009314	BP	p	response to radiation	114/2916	5530/64669	7.120756789128227e-24	3	114	3.7127625898514574e-20	3.619167862535227e-20	3.677870881584729e-20	7.425525179702915e-22	Pau_c00007_0310.mRNA1, Pau_c00011_1110.mRNA1, Pau_c00014_1220.mRNA1, Pau_c00019_0030.mRNA1, Pau_c00027_0480.mRNA1, Pau_c00047_0860.mRNA1, Pau_c00053_0200.mRNA1, Pau_c00056_0510.mRNA1, Pau_c00059_0220.mRNA1, Pau_c00061_0470.mRNA1, Pau_c00082_0770.mRNA1, Pau_c00083_0190.mRNA1, Pau_c00083_0220.mRNA1, Pau_c00108_0110.mRNA1, Pau_c00126_0260.mRNA1, Pau_c00181_0030.mRNA1, Pau_c00181_0060.mRNA1, Pau_c001…
GO:0009719	BP	p	response to endogenous stimulus	107/2916	5289/64669	1.0718092567071211e-23	2	107	5.588413464470929e-20	5.447535608244083e-20	5.534823001635574e-20	1.095767345974692e-21	Pau_c00011_0440.mRNA1, Pau_c00012_0170.mRNA1, Pau_c00015_0010.mRNA1, Pau_c00030_1290.mRNA1, Pau_c00030_1300.mRNA1, Pau_c00043_0490.mRNA1, Pau_c00054_0160.mRNA1, Pau_c00059_0220.mRNA1, Pau_c00065_0460.mRNA1, Pau_c00083_0190.mRNA1, Pau_c00083_0220.mRNA1, Pau_c00105_0130.mRNA1, Pau_c00122_0410.mRNA1, Pau_c00147_0100.mRNA1, Pau_c00174_0450.mRNA1, Pau_c00181_0060.mRNA1, Pau_c00188_0290.mRNA1, Pau_c001…
GO:0009725	BP	p	response to hormone	103/2916	5158/64669	1.3401574804977964e-23	4	103	6.98758110331551e-20	6.811431744950255e-20	6.919233071810123e-20	1.3437655967914442e-21	Pau_c00011_0440.mRNA1, Pau_c00012_0170.mRNA1, Pau_c00015_0010.mRNA1, Pau_c00030_1290.mRNA1, Pau_c00030_1300.mRNA1, Pau_c00043_0490.mRNA1, Pau_c00054_0160.mRNA1, Pau_c00059_0220.mRNA1, Pau_c00065_0460.mRNA1, Pau_c00083_0190.mRNA1, Pau_c00083_0220.mRNA1, Pau_c00105_0130.mRNA1, Pau_c00122_0410.mRNA1, Pau_c00147_0100.mRNA1, Pau_c00174_0450.mRNA1, Pau_c00181_0060.mRNA1, Pau_c00188_0290.mRNA1, Pau_c001…
GO:0044255	BP	p	cellular lipid metabolic process	33/2916	2747/64669	2.2646874507766598e-23	4	33	1.1808080368349504e-19	1.151041143976659e-19	1.1690316620909117e-19	2.227939692141416e-21	Pau_c00032_0350.mRNA1, Pau_c00137_0220.mRNA1, Pau_c00237_0050.mRNA1, Pau_c00245_0010.mRNA1, Pau_c00246_0130.mRNA1, Pau_c00253_0120.mRNA1, Pau_c00347_0140.mRNA1, Pau_c00911_0060.mRNA1, Pau_c00969_0010.mRNA1, Pau_c00987_0150.mRNA1, Pau_c01021_0010.mRNA1, Pau_c01021_0020.mRNA1, Pau_c01049_0030.mRNA1, Pau_c01224_0140.mRNA1, Pau_c01235_0050.mRNA1, Pau_c01500_0150.mRNA1, Pau_c01556_0010.mRNA1, Pau_c015…
GO:0009416	BP	p	response to light stimulus	108/2916	5277/64669	3.910663462806742e-23	4	108	2.0390199295074354e-19	1.987618443504463e-19	2.0182934131545596e-19	3.775962832421177e-21	Pau_c00007_0310.mRNA1, Pau_c00011_1110.mRNA1, Pau_c00014_1220.mRNA1, Pau_c00027_0480.mRNA1, Pau_c00053_0200.mRNA1, Pau_c00059_0220.mRNA1, Pau_c00061_0470.mRNA1, Pau_c00082_0770.mRNA1, Pau_c00083_0190.mRNA1, Pau_c00083_0220.mRNA1, Pau_c00108_0110.mRNA1, Pau_c00126_0260.mRNA1, Pau_c00181_0030.mRNA1, Pau_c00181_0060.mRNA1, Pau_c00190_0020.mRNA1, Pau_c00210_0160.mRNA1, Pau_c00210_0350.mRNA1, Pau_c002…
GO:0009605	BP	p	response to external stimulus	178/2916	7313/64669	1.380736510398549e-22	2	178	7.199160165218034e-19	7.017677127651549e-19	7.124600393656512e-19	1.3089382118578245e-20	Pau_c00001_0110.mRNA1, Pau_c00003_0740.mRNA1, Pau_c00011_0730.mRNA1, Pau_c00017_0260.mRNA1, Pau_c00029_0240.mRNA1, Pau_c00030_0170.mRNA1, Pau_c00030_1300.mRNA1, Pau_c00043_0490.mRNA1, Pau_c00056_0510.mRNA1, Pau_c00061_0470.mRNA1, Pau_c00064_0890.mRNA1, Pau_c00064_0990.mRNA1, Pau_c00065_0460.mRNA1, Pau_c00066_0320.mRNA1, Pau_c00075_0030.mRNA1, Pau_c00075_0040.mRNA1, Pau_c00079_0990.mRNA1, Pau_c000…
GO:0051716	BP	p	cellular response to stimulus	129/2916	5853/64669	2.707200769594849e-22	2	129	1.4115344812667543e-18	1.3759512244130203e-18	1.3966448770339827e-18	2.5205972879763472e-20	Pau_c00010_0380.mRNA1, Pau_c00011_0730.mRNA1, Pau_c00012_0170.mRNA1, Pau_c00027_1260.mRNA1, Pau_c00030_0170.mRNA1, Pau_c00030_1300.mRNA1, Pau_c00046_0300.mRNA1, Pau_c00059_0220.mRNA1, Pau_c00065_0460.mRNA1, Pau_c00065_0840.mRNA1, Pau_c00084_0580.mRNA1, Pau_c00091_0530.mRNA1, Pau_c00095_0080.mRNA1, Pau_c00105_0130.mRNA1, Pau_c00128_0460.mRNA1, Pau_c00159_0050.mRNA1, Pau_c00165_0010.mRNA1, Pau_c001…
GO:1901360	BP	p	organic cyclic compound metabolic process	321/2916	11204/64669	2.929515829275629e-22	3	321	1.5274495533843128e-18	1.4889442029939927e-18	1.5110442647403693e-18	2.67973605856897e-20	Pau_c00002_0710.mRNA1, Pau_c00004_0360.mRNA1, Pau_c00014_1220.mRNA1, Pau_c00015_0500.mRNA1, Pau_c00022_0040.mRNA1, Pau_c00024_0180.mRNA1, Pau_c00027_0480.mRNA1, Pau_c00027_1240.mRNA1, Pau_c00027_1250.mRNA1, Pau_c00033_0340.mRNA1, Pau_c00033_0460.mRNA1, Pau_c00038_0520.mRNA1, Pau_c00043_0220.mRNA1, Pau_c00046_0290.mRNA1, Pau_c00046_0300.mRNA1, Pau_c00047_0560.mRNA1, Pau_c00047_0690.mRNA1, Pau_c000…
GO:1901700	BP	p	response to oxygen-containing compound	191/2916	7638/64669	3.7095968613177083e-22	3	191	1.9341838034910532e-18	1.885425122781965e-18	1.913039101381542e-18	3.334799661191471e-20	Pau_c00001_0110.mRNA1, Pau_c00011_0440.mRNA1, Pau_c00012_0170.mRNA1, Pau_c00015_0010.mRNA1, Pau_c00027_1260.mRNA1, Pau_c00029_0240.mRNA1, Pau_c00030_1290.mRNA1, Pau_c00030_1300.mRNA1, Pau_c00043_0490.mRNA1, Pau_c00045_0250.mRNA1, Pau_c00048_0570.mRNA1, Pau_c00056_0510.mRNA1, Pau_c00059_0220.mRNA1, Pau_c00065_0460.mRNA1, Pau_c00075_0030.mRNA1, Pau_c00075_0040.mRNA1, Pau_c00083_0190.mRNA1, Pau_c000…
GO:0019538	BP	p	protein metabolic process	195/2916	7737/64669	6.119877638642924e-22	4	195	3.1909042007884208e-18	3.110464958758416e-18	3.1554089104842915e-18	5.408312204726136e-20	Pau_c00002_0760.mRNA1, Pau_c00006_0290.mRNA1, Pau_c00008_0880.mRNA1, Pau_c00010_0380.mRNA1, Pau_c00030_1300.mRNA1, Pau_c00032_0350.mRNA1, Pau_c00034_0190.mRNA1, Pau_c00036_0560.mRNA1, Pau_c00047_0860.mRNA1, Pau_c00050_0180.mRNA1, Pau_c00054_0160.mRNA1, Pau_c00061_0380.mRNA1, Pau_c00064_0990.mRNA1, Pau_c00070_0040.mRNA1, Pau_c00075_0030.mRNA1, Pau_c00075_0040.mRNA1, Pau_c00079_0990.mRNA1, Pau_c000…
GO:0051234	BP	p	establishment of localization	146/2916	6222/64669	7.114410556547859e-21	2	146	3.7094536641840535e-17	3.615942351303315e-17	3.667478641900421e-17	6.182422773640089e-19	Pau_c00003_0740.mRNA1, Pau_c00012_0170.mRNA1, Pau_c00017_0660.mRNA1, Pau_c00027_1240.mRNA1, Pau_c00027_1250.mRNA1, Pau_c00027_1260.mRNA1, Pau_c00029_0240.mRNA1, Pau_c00030_0170.mRNA1, Pau_c00032_0950.mRNA1, Pau_c00033_0470.mRNA1, Pau_c00034_0190.mRNA1, Pau_c00048_0570.mRNA1, Pau_c00054_0160.mRNA1, Pau_c00064_0060.mRNA1, Pau_c00083_0190.mRNA1, Pau_c00083_0220.mRNA1, Pau_c00085_0400.mRNA1, Pau_c000…
GO:0010033	BP	p	response to organic substance	228/2916	8540/64669	7.8738623893746e-21	3	228	4.105431849819916e-17	4.0019383553666025e-17	4.0581886754836686e-17	6.730216147245764e-19	Pau_c00011_0440.mRNA1, Pau_c00011_0730.mRNA1, Pau_c00012_0170.mRNA1, Pau_c00014_1220.mRNA1, Pau_c00015_0010.mRNA1, Pau_c00022_0040.mRNA1, Pau_c00027_1260.mRNA1, Pau_c00029_0240.mRNA1, Pau_c00030_1290.mRNA1, Pau_c00030_1300.mRNA1, Pau_c00043_0490.mRNA1, Pau_c00054_0160.mRNA1, Pau_c00056_0510.mRNA1, Pau_c00059_0220.mRNA1, Pau_c00065_0460.mRNA1, Pau_c00075_0030.mRNA1, Pau_c00075_0040.mRNA1, Pau_c000…
GO:0033993	BP	p	response to lipid	129/2916	5717/64669	9.596020559693068e-21	4	129	5.003365119823966e-17	4.8772356992858755e-17	4.944829394409838e-17	8.069943741651558e-19	Pau_c00011_0440.mRNA1, Pau_c00011_0730.mRNA1, Pau_c00012_0170.mRNA1, Pau_c00014_1220.mRNA1, Pau_c00015_0010.mRNA1, Pau_c00022_0040.mRNA1, Pau_c00029_0240.mRNA1, Pau_c00030_1290.mRNA1, Pau_c00030_1300.mRNA1, Pau_c00043_0490.mRNA1, Pau_c00059_0220.mRNA1, Pau_c00065_0460.mRNA1, Pau_c00083_0190.mRNA1, Pau_c00083_0220.mRNA1, Pau_c00105_0130.mRNA1, Pau_c00124_0160.mRNA1, Pau_c00144_0140.mRNA1, Pau_c001…
GO:0006810	BP	p	transport	138/2916	5929/64669	3.1234609256475327e-20	3	138	1.6285725266326236e-16	1.5875179755117063e-16	1.6092070688936087e-16	2.58503575655972e-18	Pau_c00003_0740.mRNA1, Pau_c00012_0170.mRNA1, Pau_c00017_0660.mRNA1, Pau_c00027_1240.mRNA1, Pau_c00027_1250.mRNA1, Pau_c00027_1260.mRNA1, Pau_c00029_0240.mRNA1, Pau_c00030_0170.mRNA1, Pau_c00032_0950.mRNA1, Pau_c00033_0470.mRNA1, Pau_c00034_0190.mRNA1, Pau_c00048_0570.mRNA1, Pau_c00054_0160.mRNA1, Pau_c00083_0190.mRNA1, Pau_c00083_0220.mRNA1, Pau_c00085_0400.mRNA1, Pau_c00089_0050.mRNA1, Pau_c001…
GO:0043933	BP	p	protein-containing complex organization	22/2916	2115/64669	3.2924743601588486e-20	4	22	1.7166961313868236e-16	1.6734200795484522e-16	1.6959535429178228e-16	2.6823377052919122e-18	Pau_c00155_0340.mRNA1, Pau_c00155_0390.mRNA1, Pau_c00245_0120.mRNA1, Pau_c00258_0110.mRNA1, Pau_c00261_0020.mRNA1, Pau_c00657_0360.mRNA1, Pau_c00725_0020.mRNA1, Pau_c00760_0030.mRNA1, Pau_c00774_0240.mRNA1, Pau_c00816_0070.mRNA1, Pau_c00930_0050.mRNA1, Pau_c00992_0010.mRNA1, Pau_c00992_0040.mRNA1, Pau_c01458_0010.mRNA1, Pau_c01458_0030.mRNA1, Pau_c01522_0010.mRNA1, Pau_c01652_0080.mRNA1, Pau_c017…
GO:0032501	BP	p	multicellular organismal process	175/2916	6998/64669	3.6048010988729126e-20	1	175	1.8795432929523368e-16	1.832162040387528e-16	1.85647256591955e-16	2.891605066080518e-18	Pau_c00005_1270.mRNA1, Pau_c00019_0030.mRNA1, Pau_c00022_1030.mRNA1, Pau_c00030_0170.mRNA1, Pau_c00034_0190.mRNA1, Pau_c00044_0440.mRNA1, Pau_c00044_0450.mRNA1, Pau_c00047_0090.mRNA1, Pau_c00047_0790.mRNA1, Pau_c00049_0010.mRNA1, Pau_c00051_0010.mRNA1, Pau_c00053_0320.mRNA1, Pau_c00061_0470.mRNA1, Pau_c00064_0060.mRNA1, Pau_c00066_0320.mRNA1, Pau_c00078_0010.mRNA1, Pau_c00085_0400.mRNA1, Pau_c000…
GO:1901566	BP	p	organonitrogen compound biosynthetic process	51/2916	3166/64669	8.96910414072412e-20	4	51	4.676490898973556e-16	4.55860162383308e-16	4.61819172205885e-16	7.085592271172054e-18	Pau_c00006_0290.mRNA1, Pau_c00014_1220.mRNA1, Pau_c00061_0380.mRNA1, Pau_c00085_0730.mRNA1, Pau_c00087_0120.mRNA1, Pau_c00122_0570.mRNA1, Pau_c00158_0010.mRNA1, Pau_c00176_0510.mRNA1, Pau_c00190_0020.mRNA1, Pau_c00210_0350.mRNA1, Pau_c00236_0360.mRNA1, Pau_c00274_0090.mRNA1, Pau_c00305_0070.mRNA1, Pau_c00339_0100.mRNA1, Pau_c00610_0090.mRNA1, Pau_c00738_0190.mRNA1, Pau_c00789_0070.mRNA1, Pau_c008…
GO:0009607	BP	p	response to biotic stimulus	169/2916	6768/64669	1.370370705767797e-19	2	169	7.145112859873294e-16	6.964992296390055e-16	7.054668393292619e-16	1.0664347552049693e-17	Pau_c00001_0110.mRNA1, Pau_c00003_0740.mRNA1, Pau_c00011_0730.mRNA1, Pau_c00017_0260.mRNA1, Pau_c00029_0240.mRNA1, Pau_c00030_0170.mRNA1, Pau_c00030_1300.mRNA1, Pau_c00043_0490.mRNA1, Pau_c00056_0510.mRNA1, Pau_c00064_0890.mRNA1, Pau_c00064_0990.mRNA1, Pau_c00065_0460.mRNA1, Pau_c00066_0320.mRNA1, Pau_c00075_0030.mRNA1, Pau_c00075_0040.mRNA1, Pau_c00079_0990.mRNA1, Pau_c00095_0080.mRNA1, Pau_c001…
GO:0022414	BP	p	reproductive process	155/2916	6361/64669	1.4162429041296986e-19	1	155	7.384290502132249e-16	7.198140529101371e-16	7.289402227555559e-16	1.0859250738429777e-17	Pau_c00005_1270.mRNA1, Pau_c00019_0030.mRNA1, Pau_c00021_0440.mRNA1, Pau_c00030_0170.mRNA1, Pau_c00033_0950.mRNA1, Pau_c00044_0440.mRNA1, Pau_c00044_0450.mRNA1, Pau_c00046_0300.mRNA1, Pau_c00047_0090.mRNA1, Pau_c00047_0790.mRNA1, Pau_c00049_0010.mRNA1, Pau_c00053_0320.mRNA1, Pau_c00066_0320.mRNA1, Pau_c00089_0050.mRNA1, Pau_c00091_0530.mRNA1, Pau_c00093_0180.mRNA1, Pau_c00122_0410.mRNA1, Pau_c001…
GO:0043207	BP	p	response to external biotic stimulus	169/2916	6760/64669	1.737247568492794e-19	3	169	9.058008822121428e-16	8.829666221371299e-16	8.939875987463917e-16	1.3127549017567286e-17	Pau_c00001_0110.mRNA1, Pau_c00003_0740.mRNA1, Pau_c00011_0730.mRNA1, Pau_c00017_0260.mRNA1, Pau_c00029_0240.mRNA1, Pau_c00030_0170.mRNA1, Pau_c00030_1300.mRNA1, Pau_c00043_0490.mRNA1, Pau_c00056_0510.mRNA1, Pau_c00064_0890.mRNA1, Pau_c00064_0990.mRNA1, Pau_c00065_0460.mRNA1, Pau_c00066_0320.mRNA1, Pau_c00075_0030.mRNA1, Pau_c00075_0040.mRNA1, Pau_c00079_0990.mRNA1, Pau_c00095_0080.mRNA1, Pau_c001…
GO:1901135	BP	p	carbohydrate derivative metabolic process	21/2916	2013/64669	2.6631625295979263e-19	3	21	1.3885729429323587e-15	1.3535685216133942e-15	1.370197121478133e-15	1.9836756327605123e-17	Pau_c00032_0350.mRNA1, Pau_c00117_0570.mRNA1, Pau_c00124_0050.mRNA1, Pau_c00154_0230.mRNA1, Pau_c00910_0010.mRNA1, Pau_c00967_0080.mRNA1, Pau_c01416_0070.mRNA1, Pau_c01641_0020.mRNA1, Pau_c01671_0100.mRNA1, Pau_c01728_0040.mRNA1, Pau_c02453_0010.mRNA1, Pau_c02993_0010.mRNA1, Pau_c03195_0010.mRNA1, Pau_c03319_0020.mRNA1, Pau_c03424_0060.mRNA1, Pau_c03424_0080.mRNA1, Pau_c03696_0010.mRNA1, Pau_c038…
GO:0044419	BP	p	biological process involved in interspecies interaction between organisms	169/2916	6729/64669	3.4771402131837744e-19	1	169	1.8129809071540198e-15	1.7672776203081455e-15	1.7886409256617336e-15	2.553494235428197e-17	Pau_c00001_0110.mRNA1, Pau_c00003_0740.mRNA1, Pau_c00011_0730.mRNA1, Pau_c00017_0260.mRNA1, Pau_c00029_0240.mRNA1, Pau_c00030_0170.mRNA1, Pau_c00030_1300.mRNA1, Pau_c00043_0490.mRNA1, Pau_c00056_0510.mRNA1, Pau_c00064_0890.mRNA1, Pau_c00064_0990.mRNA1, Pau_c00065_0460.mRNA1, Pau_c00066_0320.mRNA1, Pau_c00075_0030.mRNA1, Pau_c00075_0040.mRNA1, Pau_c00079_0990.mRNA1, Pau_c00095_0080.mRNA1, Pau_c001…
GO:0051707	BP	p	response to other organism	169/2916	6701/64669	6.984673379699296e-19	4	169	3.6418087001752125e-15	3.55000264363864e-15	3.5922175191793475e-15	5.05806763913224e-17	Pau_c00001_0110.mRNA1, Pau_c00003_0740.mRNA1, Pau_c00011_0730.mRNA1, Pau_c00017_0260.mRNA1, Pau_c00029_0240.mRNA1, Pau_c00030_0170.mRNA1, Pau_c00030_1300.mRNA1, Pau_c00043_0490.mRNA1, Pau_c00056_0510.mRNA1, Pau_c00064_0890.mRNA1, Pau_c00064_0990.mRNA1, Pau_c00065_0460.mRNA1, Pau_c00066_0320.mRNA1, Pau_c00075_0030.mRNA1, Pau_c00075_0040.mRNA1, Pau_c00079_0990.mRNA1, Pau_c00095_0080.mRNA1, Pau_c001…
GO:0006139	BP	p	nucleobase-containing compound metabolic process	228/2916	8312/64669	1.2155382748454812e-18	4	228	6.3378165650443394e-15	6.178047067579825e-15	6.250297809255465e-15	8.681940500060739e-17	Pau_c00002_0710.mRNA1, Pau_c00004_0360.mRNA1, Pau_c00024_0180.mRNA1, Pau_c00027_1240.mRNA1, Pau_c00027_1250.mRNA1, Pau_c00033_0340.mRNA1, Pau_c00033_0460.mRNA1, Pau_c00043_0220.mRNA1, Pau_c00046_0290.mRNA1, Pau_c00046_0300.mRNA1, Pau_c00047_0560.mRNA1, Pau_c00047_0690.mRNA1, Pau_c00047_0700.mRNA1, Pau_c00048_0680.mRNA1, Pau_c00054_0430.mRNA1, Pau_c00057_0210.mRNA1, Pau_c00061_0380.mRNA1, Pau_c000…
GO:0048519	BP	p	negative regulation of biological process	84/2916	4139/64669	1.7352916634234937e-18	3	84	9.047810733090096e-15	8.819725215129113e-15	8.921134441660182e-15	1.2226771260932563e-16	Pau_c00019_0030.mRNA1, Pau_c00024_0180.mRNA1, Pau_c00043_0220.mRNA1, Pau_c00044_0440.mRNA1, Pau_c00044_0450.mRNA1, Pau_c00045_0250.mRNA1, Pau_c00065_0840.mRNA1, Pau_c00095_0080.mRNA1, Pau_c00095_0380.mRNA1, Pau_c00131_0080.mRNA1, Pau_c00141_0560.mRNA1, Pau_c00160_0050.mRNA1, Pau_c00233_0410.mRNA1, Pau_c00250_0490.mRNA1, Pau_c00258_0310.mRNA1, Pau_c00260_0080.mRNA1, Pau_c00263_0370.mRNA1, Pau_c003…
GO:0008610	BP	p	lipid biosynthetic process	23/2916	2038/64669	2.0632993752480946e-18	4	23	1.0758042942543565e-14	1.0486844321221551e-14	1.0605358788775206e-14	1.4344057256724755e-16	Pau_c00019_0030.mRNA1, Pau_c00032_0350.mRNA1, Pau_c00137_0220.mRNA1, Pau_c00253_0120.mRNA1, Pau_c00347_0140.mRNA1, Pau_c00911_0060.mRNA1, Pau_c01021_0010.mRNA1, Pau_c01021_0020.mRNA1, Pau_c01224_0140.mRNA1, Pau_c01235_0050.mRNA1, Pau_c01500_0150.mRNA1, Pau_c01556_0010.mRNA1, Pau_c01556_0020.mRNA1, Pau_c01671_0100.mRNA1, Pau_c01728_0040.mRNA1, Pau_c02070_0070.mRNA1, Pau_c02460_0030.mRNA1, Pau_c025…
GO:0003006	BP	p	developmental process involved in reproduction	136/2916	5664/64669	6.1572757218665664e-18	2	136	3.2104035613812275e-14	3.129472761570903e-14	3.164223993467229e-14	4.2242152123437207e-16	Pau_c00005_1270.mRNA1, Pau_c00019_0030.mRNA1, Pau_c00021_0440.mRNA1, Pau_c00030_0170.mRNA1, Pau_c00033_0950.mRNA1, Pau_c00044_0440.mRNA1, Pau_c00044_0450.mRNA1, Pau_c00047_0790.mRNA1, Pau_c00049_0010.mRNA1, Pau_c00053_0320.mRNA1, Pau_c00066_0320.mRNA1, Pau_c00089_0050.mRNA1, Pau_c00091_0530.mRNA1, Pau_c00093_0180.mRNA1, Pau_c00122_0410.mRNA1, Pau_c00154_0230.mRNA1, Pau_c00159_0050.mRNA1, Pau_c001…
GO:0019637	BP	p	organophosphate metabolic process	371332	1376/64669	1.6868699849864483e-17	4	9	8.795340101719341e-14	8.573619095177184e-14	8.667137982860371e-14	1.1422519612622522e-15	Pau_c00603_0110.mRNA1, Pau_c00910_0010.mRNA1, Pau_c00967_0080.mRNA1, Pau_c01421_0030.mRNA1, Pau_c01500_0150.mRNA1, Pau_c02460_0030.mRNA1, Pau_c02518_0050.mRNA1, Pau_c03195_0010.mRNA1, Pau_c05404_0030.mRNA1
GO:0048583	BP	p	regulation of response to stimulus	80/2916	3904/64669	3.892947564658388e-17	3	80	2.0297828602128837e-13	1.9786142307314104e-13	1.999807163965014e-13	2.6022857182216455e-15	Pau_c00015_0010.mRNA1, Pau_c00030_1300.mRNA1, Pau_c00065_0460.mRNA1, Pau_c00075_0030.mRNA1, Pau_c00075_0040.mRNA1, Pau_c00084_0580.mRNA1, Pau_c00101_0510.mRNA1, Pau_c00105_0130.mRNA1, Pau_c00117_0660.mRNA1, Pau_c00128_0460.mRNA1, Pau_c00163_0250.mRNA1, Pau_c00191_0150.mRNA1, Pau_c00318_0120.mRNA1, Pau_c00435_0120.mRNA1, Pau_c00497_0120.mRNA1, Pau_c00536_0050.mRNA1, Pau_c00585_0160.mRNA1, Pau_c006…
GO:0048518	BP	p	positive regulation of biological process	86/2916	4069/64669	7.938112820255591e-17	3	86	4.1389320244812654e-13	4.034594026875219e-13	4.077014744483272e-13	5.23915446136869e-15	Pau_c00001_0110.mRNA1, Pau_c00015_0010.mRNA1, Pau_c00015_0500.mRNA1, Pau_c00019_0030.mRNA1, Pau_c00030_1300.mRNA1, Pau_c00036_0560.mRNA1, Pau_c00045_0250.mRNA1, Pau_c00047_0790.mRNA1, Pau_c00065_0840.mRNA1, Pau_c00126_0260.mRNA1, Pau_c00163_0250.mRNA1, Pau_c00174_0660.mRNA1, Pau_c00192_0190.mRNA1, Pau_c00195_0030.mRNA1, Pau_c00247_0390.mRNA1, Pau_c00263_0370.mRNA1, Pau_c00325_0030.mRNA1, Pau_c003…
GO:0071840	BP	p	cellular component organization or biogenesis	230/2916	8122/64669	1.788536656782317e-16	2	230	9.325430128463002e-13	9.09034612595613e-13	9.1841357325772e-13	1.1656787660578751e-14	Pau_c00001_0110.mRNA1, Pau_c00005_1270.mRNA1, Pau_c00030_0170.mRNA1, Pau_c00033_0340.mRNA1, Pau_c00033_0950.mRNA1, Pau_c00038_0520.mRNA1, Pau_c00046_0290.mRNA1, Pau_c00046_0300.mRNA1, Pau_c00047_0090.mRNA1, Pau_c00049_0010.mRNA1, Pau_c00053_0320.mRNA1, Pau_c00057_0210.mRNA1, Pau_c00061_0470.mRNA1, Pau_c00068_0020.mRNA1, Pau_c00068_0130.mRNA1, Pau_c00084_0300.mRNA1, Pau_c00089_0050.mRNA1, Pau_c000…
GO:0051641	BP	p	cellular localization	48/2916	2770/64669	6.633818525011293e-16	2	48	3.458872978940888e-12	3.3716785339822076e-12	3.4058024307407975e-12	4.27021355424801e-14	Pau_c00034_0190.mRNA1, Pau_c00053_0320.mRNA1, Pau_c00064_0060.mRNA1, Pau_c00085_0400.mRNA1, Pau_c00089_0050.mRNA1, Pau_c00105_0130.mRNA1, Pau_c00127_0010.mRNA1, Pau_c00137_0010.mRNA1, Pau_c00168_0140.mRNA1, Pau_c00210_0350.mRNA1, Pau_c00215_0280.mRNA1, Pau_c00256_0160.mRNA1, Pau_c00256_0280.mRNA1, Pau_c00289_0260.mRNA1, Pau_c00292_0310.mRNA1, Pau_c00575_0130.mRNA1, Pau_c00647_0230.mRNA1, Pau_c006…
GO:0006952	BP	p	defense response	163/2916	6225/64669	7.152687000146301e-16	3	163	3.729411001876281e-12	3.6353965861081225e-12	3.671474237175097e-12	4.548062197410099e-14	Pau_c00001_0110.mRNA1, Pau_c00011_0730.mRNA1, Pau_c00017_0260.mRNA1, Pau_c00030_0170.mRNA1, Pau_c00030_1300.mRNA1, Pau_c00056_0510.mRNA1, Pau_c00064_0890.mRNA1, Pau_c00064_0990.mRNA1, Pau_c00065_0460.mRNA1, Pau_c00066_0320.mRNA1, Pau_c00075_0030.mRNA1, Pau_c00075_0040.mRNA1, Pau_c00075_0130.mRNA1, Pau_c00079_0990.mRNA1, Pau_c00101_0510.mRNA1, Pau_c00105_0130.mRNA1, Pau_c00117_0570.mRNA1, Pau_c001…
GO:0007275	BP	p	multicellular organism development	50/2916	2825/64669	8.764228320468196e-16	3	50	4.569668646292117e-12	4.454472244549567e-12	4.497801974064278e-12	5.505624875050743e-14	Pau_c00044_0440.mRNA1, Pau_c00044_0450.mRNA1, Pau_c00089_0050.mRNA1, Pau_c00154_0230.mRNA1, Pau_c00263_0270.mRNA1, Pau_c00263_0280.mRNA1, Pau_c00292_0320.mRNA1, Pau_c00382_0080.mRNA1, Pau_c00647_0230.mRNA1, Pau_c00657_0360.mRNA1, Pau_c00672_0050.mRNA1, Pau_c00927_0090.mRNA1, Pau_c00940_0040.mRNA1, Pau_c01015_0190.mRNA1, Pau_c01125_0100.mRNA1, Pau_c01176_0010.mRNA1, Pau_c01204_0020.mRNA1, Pau_c012…
GO:0008104	BP	p	protein localization	18/2916	1645/64669	2.0479358141342692e-15	4	18	1.067793733489608e-11	1.040875808926072e-11	1.0507958662322935e-11	1.271183016059057e-13	Pau_c00064_0060.mRNA1, Pau_c00089_0050.mRNA1, Pau_c00105_0130.mRNA1, Pau_c00137_0010.mRNA1, Pau_c00168_0140.mRNA1, Pau_c00210_0350.mRNA1, Pau_c00256_0160.mRNA1, Pau_c00805_0110.mRNA1, Pau_c00813_0200.mRNA1, Pau_c01125_0100.mRNA1, Pau_c01186_0150.mRNA1, Pau_c01512_0110.mRNA1, Pau_c01535_0020.mRNA1, Pau_c01618_0010.mRNA1, Pau_c01970_0020.mRNA1, Pau_c02222_0030.mRNA1, Pau_c02649_0100.mRNA1, Pau_c029…
GO:0005975	BP	p	carbohydrate metabolic process	42/2916	2518/64669	2.590965527958717e-15	3	42	1.3509294262776751e-11	1.3168739572795914e-11	1.3291653158428219e-11	1.5893287367972647e-13	Pau_c00001_0110.mRNA1, Pau_c00084_0300.mRNA1, Pau_c00124_0160.mRNA1, Pau_c00149_0120.mRNA1, Pau_c00214_0330.mRNA1, Pau_c00270_0030.mRNA1, Pau_c00294_0360.mRNA1, Pau_c00672_0050.mRNA1, Pau_c00789_0030.mRNA1, Pau_c00906_0010.mRNA1, Pau_c00930_0050.mRNA1, Pau_c00965_0270.mRNA1, Pau_c01039_0080.mRNA1, Pau_c01131_0010.mRNA1, Pau_c01204_0020.mRNA1, Pau_c01296_0080.mRNA1, Pau_c01314_0050.mRNA1, Pau_c013…
GO:0033036	BP	p	macromolecule localization	28/2916	2017/64669	3.1293483558342e-15	2	28	1.6316422327319518e-11	1.5905102976419944e-11	1.6050427717073612e-11	1.8972584101534323e-13	Pau_c00053_0320.mRNA1, Pau_c00064_0060.mRNA1, Pau_c00089_0050.mRNA1, Pau_c00105_0130.mRNA1, Pau_c00137_0010.mRNA1, Pau_c00168_0140.mRNA1, Pau_c00210_0160.mRNA1, Pau_c00210_0350.mRNA1, Pau_c00256_0160.mRNA1, Pau_c00289_0260.mRNA1, Pau_c00575_0130.mRNA1, Pau_c00805_0110.mRNA1, Pau_c00813_0200.mRNA1, Pau_c00930_0050.mRNA1, Pau_c01125_0100.mRNA1, Pau_c01186_0150.mRNA1, Pau_c01495_0050.mRNA1, Pau_c014…
GO:0098542	BP	p	defense response to other organism	147/2916	5682/64669	4.8140739788432465e-15	5	147	2.5100581725688687e-11	2.4467823221679794e-11	2.4686571363508167e-11	2.8851243362860565e-13	Pau_c00001_0110.mRNA1, Pau_c00011_0730.mRNA1, Pau_c00017_0260.mRNA1, Pau_c00030_0170.mRNA1, Pau_c00030_1300.mRNA1, Pau_c00056_0510.mRNA1, Pau_c00064_0890.mRNA1, Pau_c00064_0990.mRNA1, Pau_c00065_0460.mRNA1, Pau_c00066_0320.mRNA1, Pau_c00075_0030.mRNA1, Pau_c00075_0040.mRNA1, Pau_c00079_0990.mRNA1, Pau_c00101_0510.mRNA1, Pau_c00105_0130.mRNA1, Pau_c00117_0570.mRNA1, Pau_c00117_0660.mRNA1, Pau_c001…
GO:0010035	BP	p	response to inorganic substance	128/2916	5130/64669	6.881668647823287e-15	3	128	3.588102032975062e-11	3.497649863402714e-11	3.528231515738999e-11	4.0773886738352983e-13	Pau_c00001_0110.mRNA1, Pau_c00012_0170.mRNA1, Pau_c00029_0240.mRNA1, Pau_c00030_1300.mRNA1, Pau_c00043_0490.mRNA1, Pau_c00045_0250.mRNA1, Pau_c00048_0570.mRNA1, Pau_c00059_0220.mRNA1, Pau_c00065_0460.mRNA1, Pau_c00075_0030.mRNA1, Pau_c00075_0040.mRNA1, Pau_c00084_0580.mRNA1, Pau_c00101_0510.mRNA1, Pau_c00105_0130.mRNA1, Pau_c00117_0660.mRNA1, Pau_c00165_0350.mRNA1, Pau_c00174_0450.mRNA1, Pau_c001…
GO:0070887	BP	p	cellular response to chemical stimulus	72/2916	3455/64669	8.257850863914293e-15	3	72	4.305643440444912e-11	4.197102828440555e-11	4.232974352842467e-11	4.83780161847743e-13	Pau_c00011_0730.mRNA1, Pau_c00012_0170.mRNA1, Pau_c00027_1260.mRNA1, Pau_c00030_1300.mRNA1, Pau_c00059_0220.mRNA1, Pau_c00065_0460.mRNA1, Pau_c00084_0580.mRNA1, Pau_c00095_0080.mRNA1, Pau_c00105_0130.mRNA1, Pau_c00128_0460.mRNA1, Pau_c00165_0010.mRNA1, Pau_c00246_0130.mRNA1, Pau_c00249_0100.mRNA1, Pau_c00270_0160.mRNA1, Pau_c00293_0540.mRNA1, Pau_c00318_0120.mRNA1, Pau_c00327_0020.mRNA1, Pau_c003…
GO:0070727	BP	p	cellular macromolecule localization	23/2916	1793/64669	1.1853137259570886e-14	3	23	6.18022576714026e-11	6.024428963162181e-11	6.074732845530079e-11	6.866917519044734e-13	Pau_c00053_0320.mRNA1, Pau_c00064_0060.mRNA1, Pau_c00089_0050.mRNA1, Pau_c00105_0130.mRNA1, Pau_c00137_0010.mRNA1, Pau_c00168_0140.mRNA1, Pau_c00210_0350.mRNA1, Pau_c00256_0160.mRNA1, Pau_c00575_0130.mRNA1, Pau_c00805_0110.mRNA1, Pau_c00813_0200.mRNA1, Pau_c00930_0050.mRNA1, Pau_c01125_0100.mRNA1, Pau_c01186_0150.mRNA1, Pau_c01495_0050.mRNA1, Pau_c01495_0120.mRNA1, Pau_c01512_0110.mRNA1, Pau_c015…
GO:0048522	BP	p	positive regulation of cellular process	38/2916	2334/64669	1.3632195874485143e-14	4	38	7.107826928956554e-11	6.928646303444685e-11	6.985137166086187e-11	7.81079882302918e-13	Pau_c00001_0110.mRNA1, Pau_c00015_0010.mRNA1, Pau_c00036_0560.mRNA1, Pau_c00045_0250.mRNA1, Pau_c00065_0840.mRNA1, Pau_c00163_0250.mRNA1, Pau_c00174_0660.mRNA1, Pau_c00192_0190.mRNA1, Pau_c00247_0390.mRNA1, Pau_c00263_0370.mRNA1, Pau_c00325_0030.mRNA1, Pau_c00401_0010.mRNA1, Pau_c00498_0140.mRNA1, Pau_c00637_0030.mRNA1, Pau_c00906_0010.mRNA1, Pau_c00936_0010.mRNA1, Pau_c00945_0020.mRNA1, Pau_c009…
GO:0044283	BP	p	small molecule biosynthetic process	40/2916	2401/64669	1.4223320885660648e-14	3	40	7.416039509783461e-11	7.229089178625243e-11	7.28660728972395e-11	8.060912510634198e-13	Pau_c00032_0350.mRNA1, Pau_c00083_0190.mRNA1, Pau_c00083_0220.mRNA1, Pau_c00137_0220.mRNA1, Pau_c00245_0010.mRNA1, Pau_c00246_0130.mRNA1, Pau_c00253_0120.mRNA1, Pau_c00260_0080.mRNA1, Pau_c00339_0100.mRNA1, Pau_c00347_0140.mRNA1, Pau_c00789_0070.mRNA1, Pau_c00829_0030.mRNA1, Pau_c00911_0060.mRNA1, Pau_c00978_0180.mRNA1, Pau_c00987_0150.mRNA1, Pau_c01021_0010.mRNA1, Pau_c01021_0020.mRNA1, Pau_c010…
GO:0009892	BP	p	negative regulation of metabolic process	48/2916	2665/64669	1.4473607130400084e-14	4	48	7.546538757790604e-11	7.356298681803134e-11	7.413381572190923e-11	8.114557804075918e-13	Pau_c00019_0030.mRNA1, Pau_c00024_0180.mRNA1, Pau_c00043_0220.mRNA1, Pau_c00045_0250.mRNA1, Pau_c00065_0840.mRNA1, Pau_c00095_0080.mRNA1, Pau_c00095_0380.mRNA1, Pau_c00160_0050.mRNA1, Pau_c00233_0410.mRNA1, Pau_c00258_0310.mRNA1, Pau_c00260_0080.mRNA1, Pau_c00263_0370.mRNA1, Pau_c00325_0030.mRNA1, Pau_c00353_0030.mRNA1, Pau_c00366_0400.mRNA1, Pau_c00566_0110.mRNA1, Pau_c00637_0030.mRNA1, Pau_c006…
GO:0007165	BP	p	signal transduction	131/2916	5150/64669	3.074570069218451e-14	4	131	1.6030808340905004e-10	1.5626689009540543e-10	1.574487332446769e-10	1.7054051426494686e-12	Pau_c00002_0760.mRNA1, Pau_c00010_0380.mRNA1, Pau_c00011_0730.mRNA1, Pau_c00012_0170.mRNA1, Pau_c00015_0010.mRNA1, Pau_c00030_1290.mRNA1, Pau_c00030_1300.mRNA1, Pau_c00033_0950.mRNA1, Pau_c00064_0890.mRNA1, Pau_c00065_0460.mRNA1, Pau_c00075_0030.mRNA1, Pau_c00075_0040.mRNA1, Pau_c00075_0130.mRNA1, Pau_c00084_0580.mRNA1, Pau_c00101_0510.mRNA1, Pau_c00105_0130.mRNA1, Pau_c00117_0660.mRNA1, Pau_c001…
GO:0015031	BP	p	protein transport	371332	1163/64669	1.1616762610272931e-13	6	9	6.056980024996306e-10	5.904290112813673e-10	5.947782456459741e-10	6.375768447364533e-12	Pau_c00089_0050.mRNA1, Pau_c00805_0110.mRNA1, Pau_c00813_0200.mRNA1, Pau_c01125_0100.mRNA1, Pau_c01186_0150.mRNA1, Pau_c01512_0110.mRNA1, Pau_c01535_0020.mRNA1, Pau_c02649_0100.mRNA1, Pau_c02911_0020.mRNA1
GO:0009057	BP	p	macromolecule catabolic process	26/2916	1814/64669	2.572686286267091e-13	4	26	1.3413986296596613e-09	1.3075834217310594e-09	1.316958109940124e-09	1.3972902392288138e-11	Pau_c00093_0180.mRNA1, Pau_c00190_0020.mRNA1, Pau_c00210_0160.mRNA1, Pau_c00301_0010.mRNA1, Pau_c00680_0040.mRNA1, Pau_c00789_0030.mRNA1, Pau_c00877_0060.mRNA1, Pau_c01109_0140.mRNA1, Pau_c01242_0280.mRNA1, Pau_c01286_0190.mRNA1, Pau_c01411_0010.mRNA1, Pau_c01528_0190.mRNA1, Pau_c01882_0030.mRNA1, Pau_c01932_0020.mRNA1, Pau_c02099_0180.mRNA1, Pau_c02369_0010.mRNA1, Pau_c03203_0020.mRNA1, Pau_c033…
GO:0071824	BP	p	protein-DNA complex organization	371148	843/64669	2.7663032580605796e-13	5	3	1.4423505187527863e-09	1.4059904229400098e-09	1.4157940074754047e-09	1.4869592976832846e-11	Pau_c00760_0030.mRNA1, Pau_c01458_0010.mRNA1, Pau_c01458_0030.mRNA1
GO:0097305	BP	p	response to alcohol	56/2916	2808/64669	3.947199847287366e-13	4	56	2.0580700003756328e-09	2.0061882827001217e-09	2.019782161856945e-09	2.100071428954727e-11	Pau_c00012_0170.mRNA1, Pau_c00015_0010.mRNA1, Pau_c00030_1300.mRNA1, Pau_c00043_0490.mRNA1, Pau_c00059_0220.mRNA1, Pau_c00065_0460.mRNA1, Pau_c00105_0130.mRNA1, Pau_c00147_0100.mRNA1, Pau_c00174_0450.mRNA1, Pau_c00189_0010.mRNA1, Pau_c00246_0130.mRNA1, Pau_c00263_0270.mRNA1, Pau_c00263_0280.mRNA1, Pau_c00270_0160.mRNA1, Pau_c00327_0020.mRNA1, Pau_c00332_0090.mRNA1, Pau_c00502_0120.mRNA1, Pau_c005…
GO:0022607	BP	p	cellular component assembly	35/2916	2113/64669	5.397947382551512e-13	4	35	2.8144897652623585e-09	2.7435395238345617e-09	2.761589880913354e-09	2.842918954810463e-11	Pau_c00133_0090.mRNA1, Pau_c00155_0340.mRNA1, Pau_c00155_0390.mRNA1, Pau_c00245_0120.mRNA1, Pau_c00258_0110.mRNA1, Pau_c00261_0020.mRNA1, Pau_c00298_0010.mRNA1, Pau_c00657_0360.mRNA1, Pau_c00725_0020.mRNA1, Pau_c00774_0240.mRNA1, Pau_c00816_0070.mRNA1, Pau_c00894_0200.mRNA1, Pau_c00930_0050.mRNA1, Pau_c00965_0270.mRNA1, Pau_c00992_0010.mRNA1, Pau_c00992_0040.mRNA1, Pau_c01351_0010.mRNA1, Pau_c013…
GO:0048523	BP	p	negative regulation of cellular process	46/2916	2465/64669	6.924162683730998e-13	4	46	3.6102584232973424e-09	3.519247715100361e-09	3.5417092127284058e-09	3.6102584232973425e-11	Pau_c00044_0440.mRNA1, Pau_c00044_0450.mRNA1, Pau_c00045_0250.mRNA1, Pau_c00065_0840.mRNA1, Pau_c00095_0380.mRNA1, Pau_c00131_0080.mRNA1, Pau_c00141_0560.mRNA1, Pau_c00250_0490.mRNA1, Pau_c00263_0370.mRNA1, Pau_c00325_0030.mRNA1, Pau_c00353_0030.mRNA1, Pau_c00366_0400.mRNA1, Pau_c00637_0030.mRNA1, Pau_c00656_0020.mRNA1, Pau_c00710_0140.mRNA1, Pau_c00730_0070.mRNA1, Pau_c00788_0010.mRNA1, Pau_c008…
GO:0023051	BP	p	regulation of signaling	14/2916	1318/64669	8.778255359266075e-13	3	14	4.576982344321332e-09	4.461601572165605e-09	4.489199790728671e-09	4.531665687446863e-11	Pau_c00015_0010.mRNA1, Pau_c00105_0130.mRNA1, Pau_c00318_0120.mRNA1, Pau_c00610_0030.mRNA1, Pau_c00977_0110.mRNA1, Pau_c01682_0010.mRNA1, Pau_c02292_0040.mRNA1, Pau_c02369_0010.mRNA1, Pau_c02376_0030.mRNA1, Pau_c02470_0020.mRNA1, Pau_c04345_0020.mRNA1, Pau_c09436_0010.mRNA1, Pau_c10526_0020.mRNA1, Pau_c12374_0010.mRNA1
GO:0006790	BP	p	sulfur compound metabolic process	18/2916	1464/64669	1.2789750149656588e-12	3	18	6.668575728030945e-09	6.500468149981452e-09	6.539399251519414e-09	6.537819341206808e-11	Pau_c00117_0570.mRNA1, Pau_c00189_0010.mRNA1, Pau_c00420_0280.mRNA1, Pau_c00906_0020.mRNA1, Pau_c01416_0070.mRNA1, Pau_c01632_0010.mRNA1, Pau_c01728_0040.mRNA1, Pau_c02548_0070.mRNA1, Pau_c02548_0110.mRNA1, Pau_c02570_0010.mRNA1, Pau_c02839_0020.mRNA1, Pau_c02993_0010.mRNA1, Pau_c03319_0020.mRNA1, Pau_c03586_0070.mRNA1, Pau_c03809_0030.mRNA1, Pau_c04280_0010.mRNA1, Pau_c06666_0090.mRNA1, Pau_c126…
GO:0006520	BP	p	amino acid metabolic process	13/2916	1271/64669	1.4371913462821336e-12	3	13	7.493515679515044e-09	7.304612257954721e-09	7.346922162194267e-09	7.275257941276742e-11	Pau_c00246_0130.mRNA1, Pau_c00292_0320.mRNA1, Pau_c00829_0030.mRNA1, Pau_c00978_0180.mRNA1, Pau_c01049_0030.mRNA1, Pau_c01626_0090.mRNA1, Pau_c01671_0010.mRNA1, Pau_c02056_0010.mRNA1, Pau_c02085_0020.mRNA1, Pau_c02492_0090.mRNA1, Pau_c02499_0010.mRNA1, Pau_c02611_0050.mRNA1, Pau_c02731_0030.mRNA1
GO:0032787	BP	p	monocarboxylic acid metabolic process	27/2916	1797/64669	1.7111113604005328e-12	6	27	8.921734633128379e-09	8.696827357220702e-09	8.745490163007122e-09	8.57859099339267e-11	Pau_c00030_1300.mRNA1, Pau_c00054_0160.mRNA1, Pau_c00105_0130.mRNA1, Pau_c00137_0220.mRNA1, Pau_c00237_0050.mRNA1, Pau_c00246_0130.mRNA1, Pau_c00253_0120.mRNA1, Pau_c00347_0140.mRNA1, Pau_c00827_0020.mRNA1, Pau_c00861_0020.mRNA1, Pau_c00969_0010.mRNA1, Pau_c01021_0010.mRNA1, Pau_c01021_0020.mRNA1, Pau_c01049_0030.mRNA1, Pau_c01224_0140.mRNA1, Pau_c01235_0050.mRNA1, Pau_c01552_0050.mRNA1, Pau_c015…
GO:0033554	BP	p	cellular response to stress	67/2916	3095/64669	1.7302083988667713e-12	3	67	9.021306591691345e-09	8.793889214454938e-09	8.841364918209202e-09	8.591720563515567e-11	Pau_c00010_0380.mRNA1, Pau_c00030_0170.mRNA1, Pau_c00030_1300.mRNA1, Pau_c00046_0300.mRNA1, Pau_c00059_0220.mRNA1, Pau_c00065_0840.mRNA1, Pau_c00091_0530.mRNA1, Pau_c00105_0130.mRNA1, Pau_c00159_0050.mRNA1, Pau_c00182_0340.mRNA1, Pau_c00235_0020.mRNA1, Pau_c00258_0110.mRNA1, Pau_c00259_0040.mRNA1, Pau_c00260_0080.mRNA1, Pau_c00362_0330.mRNA1, Pau_c00382_0080.mRNA1, Pau_c00396_0030.mRNA1, Pau_c004…
GO:0009966	BP	p	regulation of signal transduction	14/2916	1294/64669	2.379670567382646e-12	5	14	1.2407602338333116e-08	1.2094820109628593e-08	1.2157736928757939e-08	1.1705285224842565e-10	Pau_c00015_0010.mRNA1, Pau_c00105_0130.mRNA1, Pau_c00318_0120.mRNA1, Pau_c00610_0030.mRNA1, Pau_c00977_0110.mRNA1, Pau_c01682_0010.mRNA1, Pau_c02292_0040.mRNA1, Pau_c02369_0010.mRNA1, Pau_c02376_0030.mRNA1, Pau_c02470_0020.mRNA1, Pau_c04345_0020.mRNA1, Pau_c09436_0010.mRNA1, Pau_c10526_0020.mRNA1, Pau_c12374_0010.mRNA1
GO:0009657	BP	p	plastid organization	371088	663/64669	2.6447220086208703e-12	5	1	1.3789580552949217e-08	1.344196014889044e-08	1.3509240020035405e-08	1.2887458460700204e-10	Pau_c00964_0020.mRNA1
GO:0016053	BP	p	organic acid biosynthetic process	23/2916	1627/64669	3.0605192387193676e-12	4	23	1.5957547310682782e-08	1.5555274810614588e-08	1.563007175213981e-08	1.4775506769150724e-10	Pau_c00137_0220.mRNA1, Pau_c00246_0130.mRNA1, Pau_c00253_0120.mRNA1, Pau_c00260_0080.mRNA1, Pau_c00347_0140.mRNA1, Pau_c00829_0030.mRNA1, Pau_c00978_0180.mRNA1, Pau_c01021_0010.mRNA1, Pau_c01021_0020.mRNA1, Pau_c01030_0200.mRNA1, Pau_c01049_0030.mRNA1, Pau_c01224_0140.mRNA1, Pau_c01235_0050.mRNA1, Pau_c01556_0010.mRNA1, Pau_c01556_0020.mRNA1, Pau_c01626_0090.mRNA1, Pau_c01728_0040.mRNA1, Pau_c020…
GO:0045184	BP	p	establishment of protein localization	16/2916	1361/64669	3.366565143729749e-12	5	16	1.7553270659406912e-08	1.7110771700446838e-08	1.71896816238841e-08	1.6103918036153132e-10	Pau_c00064_0060.mRNA1, Pau_c00089_0050.mRNA1, Pau_c00137_0010.mRNA1, Pau_c00168_0140.mRNA1, Pau_c00256_0160.mRNA1, Pau_c00805_0110.mRNA1, Pau_c00813_0200.mRNA1, Pau_c01125_0100.mRNA1, Pau_c01186_0150.mRNA1, Pau_c01512_0110.mRNA1, Pau_c01535_0020.mRNA1, Pau_c01618_0010.mRNA1, Pau_c01970_0020.mRNA1, Pau_c02222_0030.mRNA1, Pau_c02649_0100.mRNA1, Pau_c02911_0020.mRNA1
GO:1901361	BP	p	organic cyclic compound catabolic process	371179	839/64669	3.4357617226009368e-12	4	4	1.7914061621641285e-08	1.7462467512934553e-08	1.753956359387778e-08	1.628551056512844e-10	Pau_c00128_0460.mRNA1, Pau_c01136_0110.mRNA1, Pau_c01225_0050.mRNA1, Pau_c03329_0010.mRNA1
GO:0046394	BP	p	carboxylic acid biosynthetic process	21/2916	1554/64669	3.510658945504346e-12	6	21	1.830457574185966e-08	1.7843137194756873e-08	1.791840325785418e-08	1.6490608776450147e-10	Pau_c00137_0220.mRNA1, Pau_c00246_0130.mRNA1, Pau_c00253_0120.mRNA1, Pau_c00347_0140.mRNA1, Pau_c00829_0030.mRNA1, Pau_c00978_0180.mRNA1, Pau_c01021_0010.mRNA1, Pau_c01021_0020.mRNA1, Pau_c01049_0030.mRNA1, Pau_c01224_0140.mRNA1, Pau_c01235_0050.mRNA1, Pau_c01556_0010.mRNA1, Pau_c01556_0020.mRNA1, Pau_c01626_0090.mRNA1, Pau_c01728_0040.mRNA1, Pau_c02056_0010.mRNA1, Pau_c02333_0090.mRNA1, Pau_c024…
GO:0016043	BP	p	cellular component organization	196/2916	6702/64669	3.560842142997947e-12	3	196	1.8566230933591293e-08	1.809819634224158e-08	1.8170977455718523e-08	1.6576991904992229e-10	Pau_c00005_1270.mRNA1, Pau_c00030_0170.mRNA1, Pau_c00033_0340.mRNA1, Pau_c00033_0950.mRNA1, Pau_c00038_0520.mRNA1, Pau_c00046_0290.mRNA1, Pau_c00046_0300.mRNA1, Pau_c00047_0090.mRNA1, Pau_c00049_0010.mRNA1, Pau_c00053_0320.mRNA1, Pau_c00057_0210.mRNA1, Pau_c00061_0470.mRNA1, Pau_c00068_0020.mRNA1, Pau_c00068_0130.mRNA1, Pau_c00089_0050.mRNA1, Pau_c00097_0540.mRNA1, Pau_c00127_0010.mRNA1, Pau_c001…
GO:0043412	BP	p	macromolecule modification	169/2916	5969/64669	4.1874761764732346e-12	4	169	2.1833500784131445e-08	2.128310185535662e-08	2.1364503452366442e-08	1.9321682109850837e-10	Pau_c00002_0760.mRNA1, Pau_c00008_0880.mRNA1, Pau_c00010_0380.mRNA1, Pau_c00024_0180.mRNA1, Pau_c00030_1300.mRNA1, Pau_c00032_0350.mRNA1, Pau_c00033_0460.mRNA1, Pau_c00036_0560.mRNA1, Pau_c00043_0220.mRNA1, Pau_c00048_0680.mRNA1, Pau_c00050_0180.mRNA1, Pau_c00054_0430.mRNA1, Pau_c00064_0990.mRNA1, Pau_c00070_0040.mRNA1, Pau_c00075_0030.mRNA1, Pau_c00075_0040.mRNA1, Pau_c00079_0990.mRNA1, Pau_c000…
GO:1901565	BP	p	organonitrogen compound catabolic process	30/2916	1869/64669	4.6590798836841535e-12	4	30	2.4292442513529178e-08	2.368005632457279e-08	2.3765966486672866e-08	2.1309160099586996e-10	Pau_c00093_0180.mRNA1, Pau_c00097_0020.mRNA1, Pau_c00128_0460.mRNA1, Pau_c00190_0020.mRNA1, Pau_c00246_0130.mRNA1, Pau_c00301_0010.mRNA1, Pau_c00349_0180.mRNA1, Pau_c00636_0250.mRNA1, Pau_c00842_0050.mRNA1, Pau_c00877_0060.mRNA1, Pau_c01049_0030.mRNA1, Pau_c01136_0110.mRNA1, Pau_c01225_0050.mRNA1, Pau_c01242_0280.mRNA1, Pau_c01286_0190.mRNA1, Pau_c01392_0110.mRNA1, Pau_c01409_0060.mRNA1, Pau_c014…
GO:0090304	BP	p	nucleic acid metabolic process	221/2916	7326/64669	6.7230213919884825e-12	5	221	3.5053833537827944e-08	3.417016432603145e-08	3.428740909914126e-08	3.0481594380719953e-10	Pau_c00002_0710.mRNA1, Pau_c00004_0360.mRNA1, Pau_c00024_0180.mRNA1, Pau_c00027_1240.mRNA1, Pau_c00027_1250.mRNA1, Pau_c00033_0340.mRNA1, Pau_c00033_0460.mRNA1, Pau_c00043_0220.mRNA1, Pau_c00046_0290.mRNA1, Pau_c00046_0300.mRNA1, Pau_c00047_0560.mRNA1, Pau_c00047_0690.mRNA1, Pau_c00047_0700.mRNA1, Pau_c00048_0680.mRNA1, Pau_c00054_0430.mRNA1, Pau_c00057_0210.mRNA1, Pau_c00061_0380.mRNA1, Pau_c000…
GO:0071702	BP	p	organic substance transport	50/2916	2514/64669	6.7926416961811185e-12	4	50	3.541683380388835e-08	3.452401374818643e-08	3.463568000882752e-08	3.0531753279214097e-10	Pau_c00027_1240.mRNA1, Pau_c00027_1250.mRNA1, Pau_c00027_1260.mRNA1, Pau_c00032_0950.mRNA1, Pau_c00033_0470.mRNA1, Pau_c00089_0050.mRNA1, Pau_c00122_0350.mRNA1, Pau_c00122_0360.mRNA1, Pau_c00186_0190.mRNA1, Pau_c00237_0050.mRNA1, Pau_c00237_0360.mRNA1, Pau_c00399_0240.mRNA1, Pau_c00538_0300.mRNA1, Pau_c00564_0090.mRNA1, Pau_c00575_0130.mRNA1, Pau_c00647_0230.mRNA1, Pau_c00805_0110.mRNA1, Pau_c008…
GO:0040007	BP	p	growth	85/2916	3578/64669	8.281168234960092e-12	1	85	4.3178011177081924e-08	4.208954023815829e-08	4.221739566182655e-08	3.6904283057334974e-10	Pau_c00007_0310.mRNA1, Pau_c00021_0440.mRNA1, Pau_c00027_0480.mRNA1, Pau_c00033_0950.mRNA1, Pau_c00053_0200.mRNA1, Pau_c00053_0320.mRNA1, Pau_c00075_0030.mRNA1, Pau_c00075_0040.mRNA1, Pau_c00095_0080.mRNA1, Pau_c00101_0510.mRNA1, Pau_c00117_0570.mRNA1, Pau_c00117_0660.mRNA1, Pau_c00181_0060.mRNA1, Pau_c00191_0150.mRNA1, Pau_c00192_0290.mRNA1, Pau_c00210_0160.mRNA1, Pau_c00214_0330.mRNA1, Pau_c002…
GO:0010646	BP	p	regulation of cell communication	16/2916	1338/64669	9.017483876558813e-12	4	16	4.701716093237765e-08	4.583190918246027e-08	4.596211531882027e-08	3.9845051637608177e-10	Pau_c00015_0010.mRNA1, Pau_c00105_0130.mRNA1, Pau_c00318_0120.mRNA1, Pau_c00610_0030.mRNA1, Pau_c00636_0250.mRNA1, Pau_c00977_0110.mRNA1, Pau_c01392_0110.mRNA1, Pau_c01682_0010.mRNA1, Pau_c02292_0040.mRNA1, Pau_c02369_0010.mRNA1, Pau_c02376_0030.mRNA1, Pau_c02470_0020.mRNA1, Pau_c04345_0020.mRNA1, Pau_c09436_0010.mRNA1, Pau_c10526_0020.mRNA1, Pau_c12374_0010.mRNA1
GO:0006325	BP	p	chromatin organization	371148	757/64669	1.120056461893941e-11	6	3	5.839974392315009e-08	5.692754957310854e-08	5.7078077298115236e-08	4.907541506147066e-10	Pau_c00760_0030.mRNA1, Pau_c01458_0010.mRNA1, Pau_c01458_0030.mRNA1
GO:0006970	BP	p	response to osmotic stress	63/2916	2897/64669	1.2527285248576552e-11	3	63	6.531726528607815e-08	6.367068770791499e-08	6.382651834149754e-08	5.443105440506512e-10	Pau_c00001_0110.mRNA1, Pau_c00012_0170.mRNA1, Pau_c00030_1300.mRNA1, Pau_c00043_0490.mRNA1, Pau_c00047_0790.mRNA1, Pau_c00065_0460.mRNA1, Pau_c00105_0130.mRNA1, Pau_c00147_0100.mRNA1, Pau_c00189_0010.mRNA1, Pau_c00245_0010.mRNA1, Pau_c00263_0270.mRNA1, Pau_c00263_0280.mRNA1, Pau_c00263_0370.mRNA1, Pau_c00325_0030.mRNA1, Pau_c00467_0040.mRNA1, Pau_c00490_0110.mRNA1, Pau_c00490_0130.mRNA1, Pau_c006…
GO:0009653	BP	p	anatomical structure morphogenesis	79/2916	3360/64669	2.1402358008696314e-11	2	79	1.1159189465734258e-07	1.087787837464256e-07	1.0902361169629903e-07	9.222470632838229e-10	Pau_c00019_0030.mRNA1, Pau_c00021_0440.mRNA1, Pau_c00027_0480.mRNA1, Pau_c00030_0170.mRNA1, Pau_c00033_0950.mRNA1, Pau_c00053_0320.mRNA1, Pau_c00075_0030.mRNA1, Pau_c00075_0040.mRNA1, Pau_c00095_0080.mRNA1, Pau_c00101_0510.mRNA1, Pau_c00117_0660.mRNA1, Pau_c00191_0150.mRNA1, Pau_c00192_0290.mRNA1, Pau_c00210_0160.mRNA1, Pau_c00253_0120.mRNA1, Pau_c00263_0270.mRNA1, Pau_c00263_0280.mRNA1, Pau_c002…
GO:0009266	BP	p	response to temperature stimulus	78/2916	3328/64669	2.323948898169555e-11	3	78	1.211706955505606e-07	1.1811611343432934e-07	1.1835871738377544e-07	9.932024225455787e-10	Pau_c00014_1220.mRNA1, Pau_c00030_0170.mRNA1, Pau_c00030_1300.mRNA1, Pau_c00045_0250.mRNA1, Pau_c00091_0530.mRNA1, Pau_c00102_0040.mRNA1, Pau_c00105_0130.mRNA1, Pau_c00122_0680.mRNA1, Pau_c00133_0090.mRNA1, Pau_c00159_0050.mRNA1, Pau_c00160_0050.mRNA1, Pau_c00214_0330.mRNA1, Pau_c00217_0190.mRNA1, Pau_c00235_0020.mRNA1, Pau_c00236_0360.mRNA1, Pau_c00237_0050.mRNA1, Pau_c00253_0120.mRNA1, Pau_c002…
GO:0016049	BP	p	cell growth	29/2916	1768/64669	3.3443216102597174e-11	2	29	1.7437292875894168e-07	1.699771759135709e-07	1.7029285639442482e-07	1.4176660874710703e-09	Pau_c00021_0440.mRNA1, Pau_c00033_0950.mRNA1, Pau_c00053_0320.mRNA1, Pau_c00192_0290.mRNA1, Pau_c00210_0160.mRNA1, Pau_c00214_0330.mRNA1, Pau_c00253_0120.mRNA1, Pau_c00294_0360.mRNA1, Pau_c00332_0100.mRNA1, Pau_c01032_0060.mRNA1, Pau_c01066_0050.mRNA1, Pau_c01224_0140.mRNA1, Pau_c01251_0120.mRNA1, Pau_c01332_0080.mRNA1, Pau_c01618_0030.mRNA1, Pau_c01676_0020.mRNA1, Pau_c02292_0040.mRNA1, Pau_c023…
GO:0099402	BP	p	plant organ development	62/2916	2826/64669	3.5662091555681177e-11	3	62	1.8594214537132165e-07	1.812547450941819e-07	1.8155570810997287e-07	1.4995334304138842e-09	Pau_c00044_0440.mRNA1, Pau_c00044_0450.mRNA1, Pau_c00047_0790.mRNA1, Pau_c00061_0470.mRNA1, Pau_c00064_0750.mRNA1, Pau_c00065_0840.mRNA1, Pau_c00128_0460.mRNA1, Pau_c00133_0090.mRNA1, Pau_c00174_0490.mRNA1, Pau_c00184_0130.mRNA1, Pau_c00212_0180.mRNA1, Pau_c00258_0110.mRNA1, Pau_c00263_0270.mRNA1, Pau_c00263_0280.mRNA1, Pau_c00298_0010.mRNA1, Pau_c00302_0330.mRNA1, Pau_c00318_0120.mRNA1, Pau_c003…
GO:0009888	BP	p	tissue development	81/2916	3376/64669	5.743321184960067e-11	3	81	2.994567665838179e-07	2.919077855398848e-07	2.923350483144674e-07	2.3956541326705436e-09	Pau_c00015_0500.mRNA1, Pau_c00027_0480.mRNA1, Pau_c00030_0170.mRNA1, Pau_c00075_0030.mRNA1, Pau_c00075_0040.mRNA1, Pau_c00095_0080.mRNA1, Pau_c00101_0510.mRNA1, Pau_c00117_0660.mRNA1, Pau_c00189_0010.mRNA1, Pau_c00191_0150.mRNA1, Pau_c00210_0160.mRNA1, Pau_c00250_0490.mRNA1, Pau_c00263_0270.mRNA1, Pau_c00263_0280.mRNA1, Pau_c00302_0330.mRNA1, Pau_c00474_0010.mRNA1, Pau_c00497_0120.mRNA1, Pau_c005…
GO:0010605	BP	p	negative regulation of macromolecule metabolic process	32/2916	1851/64669	6.22359147504131e-11	5	32	3.244980595086539e-07	3.163178145672251e-07	3.1671857016485225e-07	2.5753814246718565e-09	Pau_c00045_0250.mRNA1, Pau_c00095_0080.mRNA1, Pau_c00095_0380.mRNA1, Pau_c00263_0370.mRNA1, Pau_c00325_0030.mRNA1, Pau_c00353_0030.mRNA1, Pau_c00366_0400.mRNA1, Pau_c00637_0030.mRNA1, Pau_c00656_0020.mRNA1, Pau_c00710_0140.mRNA1, Pau_c00730_0070.mRNA1, Pau_c00760_0030.mRNA1, Pau_c00846_0050.mRNA1, Pau_c00980_0010.mRNA1, Pau_c01307_0030.mRNA1, Pau_c01307_0100.mRNA1, Pau_c01458_0010.mRNA1, Pau_c014…
GO:0048869	BP	p	cellular developmental process	58/2916	2680/64669	7.603283954955101e-11	2	58	3.9643522541135897e-07	3.8644152236060477e-07	3.868550876281155e-07	3.1215372079634567e-09	Pau_c00024_0180.mRNA1, Pau_c00043_0220.mRNA1, Pau_c00044_0440.mRNA1, Pau_c00044_0450.mRNA1, Pau_c00061_0470.mRNA1, Pau_c00210_0160.mRNA1, Pau_c00217_0420.mRNA1, Pau_c00233_0410.mRNA1, Pau_c00258_0310.mRNA1, Pau_c00263_0020.mRNA1, Pau_c00302_0330.mRNA1, Pau_c00357_0020.mRNA1, Pau_c00474_0010.mRNA1, Pau_c00550_0170.mRNA1, Pau_c00566_0110.mRNA1, Pau_c00575_0130.mRNA1, Pau_c00629_0010.mRNA1, Pau_c006…
GO:0006338	BP	p	chromatin remodeling	371119	644/64669	9.689224702925655e-11	7	2	5.051961760105437e-07	4.92460727085219e-07	4.92890860637828e-07	3.946845125082373e-09	Pau_c01458_0010.mRNA1, Pau_c01458_0030.mRNA1
GO:0009893	BP	p	positive regulation of metabolic process	57/2916	2623/64669	1.2976782573228957e-10	4	57	6.766094433681579e-07	6.595528514587454e-07	6.599991616744247e-07	5.245034444714402e-09	Pau_c00001_0110.mRNA1, Pau_c00015_0500.mRNA1, Pau_c00019_0030.mRNA1, Pau_c00030_1300.mRNA1, Pau_c00036_0560.mRNA1, Pau_c00045_0250.mRNA1, Pau_c00047_0790.mRNA1, Pau_c00065_0840.mRNA1, Pau_c00174_0660.mRNA1, Pau_c00192_0190.mRNA1, Pau_c00247_0390.mRNA1, Pau_c00263_0370.mRNA1, Pau_c00325_0030.mRNA1, Pau_c00353_0030.mRNA1, Pau_c00357_0020.mRNA1, Pau_c00401_0010.mRNA1, Pau_c00498_0140.mRNA1, Pau_c006…
GO:0006508	BP	p	proteolysis	23/2916	1513/64669	1.5281394970920448e-10	5	23	7.967719337837922e-07	7.76686175518623e-07	7.770589342713048e-07	6.12901487525994e-09	Pau_c00093_0180.mRNA1, Pau_c00137_0010.mRNA1, Pau_c00195_0030.mRNA1, Pau_c00210_0160.mRNA1, Pau_c00301_0010.mRNA1, Pau_c00438_0040.mRNA1, Pau_c00575_0330.mRNA1, Pau_c00680_0040.mRNA1, Pau_c01109_0140.mRNA1, Pau_c01528_0190.mRNA1, Pau_c01882_0030.mRNA1, Pau_c01932_0020.mRNA1, Pau_c01940_0120.mRNA1, Pau_c01970_0020.mRNA1, Pau_c01974_0010.mRNA1, Pau_c02324_0010.mRNA1, Pau_c02369_0010.mRNA1, Pau_c027…
GO:0009658	BP	p	chloroplast organization	371088	573/64669	1.8558669644330396e-10	6	1	9.67649035255387e-07	9.432556501679323e-07	9.435227647177573e-07	7.38663385691135e-09	Pau_c00964_0020.mRNA1
GO:0009737	BP	p	response to abscisic acid	55/2916	2550/64669	1.8851635805947213e-10	5	55	9.829242909220877e-07	9.58145833168603e-07	9.582286480162969e-07	7.446396143349149e-09	Pau_c00012_0170.mRNA1, Pau_c00015_0010.mRNA1, Pau_c00030_1300.mRNA1, Pau_c00043_0490.mRNA1, Pau_c00059_0220.mRNA1, Pau_c00065_0460.mRNA1, Pau_c00105_0130.mRNA1, Pau_c00147_0100.mRNA1, Pau_c00174_0450.mRNA1, Pau_c00189_0010.mRNA1, Pau_c00246_0130.mRNA1, Pau_c00263_0270.mRNA1, Pau_c00263_0280.mRNA1, Pau_c00270_0160.mRNA1, Pau_c00327_0020.mRNA1, Pau_c00332_0090.mRNA1, Pau_c00502_0120.mRNA1, Pau_c005…
GO:0010604	BP	p	positive regulation of macromolecule metabolic process	43/2916	2170/64669	2.0080102600014843e-10	5	43	1.0469765495647739e-06	1.0205834036817447e-06	1.0204708141327544e-06	7.87200413206597e-09	Pau_c00019_0030.mRNA1, Pau_c00030_1300.mRNA1, Pau_c00036_0560.mRNA1, Pau_c00045_0250.mRNA1, Pau_c00047_0790.mRNA1, Pau_c00065_0840.mRNA1, Pau_c00174_0660.mRNA1, Pau_c00192_0190.mRNA1, Pau_c00247_0390.mRNA1, Pau_c00263_0370.mRNA1, Pau_c00325_0030.mRNA1, Pau_c00401_0010.mRNA1, Pau_c00498_0140.mRNA1, Pau_c00637_0030.mRNA1, Pau_c00680_0040.mRNA1, Pau_c00827_0020.mRNA1, Pau_c00861_0020.mRNA1, Pau_c009…
GO:0055086	BP	p	nucleobase-containing small molecule metabolic process	371332	965/64669	2.0281984983691248e-10	5	9	1.0575026970496617e-06	1.0308441983788643e-06	1.0305276570213524e-06	7.8918111720124e-09	Pau_c00154_0230.mRNA1, Pau_c00603_0110.mRNA1, Pau_c00910_0010.mRNA1, Pau_c00967_0080.mRNA1, Pau_c01421_0030.mRNA1, Pau_c01641_0020.mRNA1, Pau_c03195_0010.mRNA1, Pau_c04508_0020.mRNA1, Pau_c05404_0030.mRNA1
GO:1901605	BP	p	alpha-amino acid metabolic process	371301	924/64669	2.2175640560093361e-10	6	8	1.156237898803268e-06	1.1270903925374516e-06	1.1265225404527427e-06	8.564725176320503e-09	Pau_c00246_0130.mRNA1, Pau_c00829_0030.mRNA1, Pau_c00978_0180.mRNA1, Pau_c01049_0030.mRNA1, Pau_c01626_0090.mRNA1, Pau_c02056_0010.mRNA1, Pau_c02492_0090.mRNA1, Pau_c02499_0010.mRNA1
GO:0050793	BP	p	regulation of developmental process	115/2916	4271/64669	3.349515325143721e-10	3	115	1.746437290529936e-06	1.7024114962524232e-06	1.7012188336404958e-06	1.2841450665661295e-08	Pau_c00005_1270.mRNA1, Pau_c00012_0170.mRNA1, Pau_c00017_0660.mRNA1, Pau_c00019_0030.mRNA1, Pau_c00030_0170.mRNA1, Pau_c00044_0440.mRNA1, Pau_c00044_0450.mRNA1, Pau_c00047_0790.mRNA1, Pau_c00049_0010.mRNA1, Pau_c00065_0840.mRNA1, Pau_c00095_0080.mRNA1, Pau_c00095_0380.mRNA1, Pau_c00102_0040.mRNA1, Pau_c00126_0260.mRNA1, Pau_c00181_0030.mRNA1, Pau_c00195_0030.mRNA1, Pau_c00210_0160.mRNA1, Pau_c002…
GO:0006793	BP	p	phosphorus metabolic process	103/2916	3918/64669	3.9062329776848783e-10	3	103	2.0367098745648955e-06	1.9853666225473183e-06	1.9835851060683813e-06	1.486649543478026e-08	Pau_c00002_0760.mRNA1, Pau_c00008_0880.mRNA1, Pau_c00021_0440.mRNA1, Pau_c00036_0560.mRNA1, Pau_c00050_0180.mRNA1, Pau_c00064_0990.mRNA1, Pau_c00070_0040.mRNA1, Pau_c00079_0990.mRNA1, Pau_c00084_0580.mRNA1, Pau_c00132_0220.mRNA1, Pau_c00140_0590.mRNA1, Pau_c00141_0450.mRNA1, Pau_c00142_0130.mRNA1, Pau_c00154_0120.mRNA1, Pau_c00154_0230.mRNA1, Pau_c00210_0160.mRNA1, Pau_c00215_0340.mRNA1, Pau_c002…
GO:0000902	BP	p	cell morphogenesis	27/2916	1621/64669	4.239309485456408e-10	3	27	2.210375965716971e-06	2.1546547794652247e-06	2.1522974257662184e-06	1.60172171428766e-08	Pau_c00021_0440.mRNA1, Pau_c00033_0950.mRNA1, Pau_c00053_0320.mRNA1, Pau_c00192_0290.mRNA1, Pau_c00253_0120.mRNA1, Pau_c00332_0100.mRNA1, Pau_c01032_0060.mRNA1, Pau_c01066_0050.mRNA1, Pau_c01131_0010.mRNA1, Pau_c01168_0080.mRNA1, Pau_c01224_0140.mRNA1, Pau_c01251_0120.mRNA1, Pau_c01332_0080.mRNA1, Pau_c01618_0030.mRNA1, Pau_c01676_0020.mRNA1, Pau_c02292_0040.mRNA1, Pau_c02353_0010.mRNA1, Pau_c024…
GO:0044272	BP	p	sulfur compound biosynthetic process	371148	662/64669	6.300024194004797e-10	4	3	3.284832614754101e-06	3.2020255390477947e-06	3.197892280876835e-06	2.3631889314777703e-08	Pau_c01728_0040.mRNA1, Pau_c02993_0010.mRNA1, Pau_c03319_0020.mRNA1
GO:0009651	BP	p	response to salt stress	37/2916	1920/64669	8.89166065887757e-10	4	37	4.636111867538765e-06	4.5192405040866805e-06	4.512517784380367e-06	3.3115084768134035e-08	Pau_c00030_1300.mRNA1, Pau_c00043_0490.mRNA1, Pau_c00105_0130.mRNA1, Pau_c00189_0010.mRNA1, Pau_c00263_0370.mRNA1, Pau_c00325_0030.mRNA1, Pau_c00467_0040.mRNA1, Pau_c00490_0110.mRNA1, Pau_c00490_0130.mRNA1, Pau_c00636_0250.mRNA1, Pau_c00637_0030.mRNA1, Pau_c00655_0080.mRNA1, Pau_c00655_0100.mRNA1, Pau_c00827_0020.mRNA1, Pau_c00861_0020.mRNA1, Pau_c00965_0270.mRNA1, Pau_c00992_0080.mRNA1, Pau_c012…
GO:0009790	BP	p	embryo development	38/2916	1943/64669	1.1248461784063274e-09	4	38	5.864947974210591e-06	5.717098982230718e-06	5.706344663055299e-06	4.130245052260979e-08	Pau_c00044_0440.mRNA1, Pau_c00044_0450.mRNA1, Pau_c00089_0050.mRNA1, Pau_c00154_0230.mRNA1, Pau_c00263_0270.mRNA1, Pau_c00263_0280.mRNA1, Pau_c00292_0320.mRNA1, Pau_c00382_0080.mRNA1, Pau_c00647_0230.mRNA1, Pau_c00657_0360.mRNA1, Pau_c00672_0050.mRNA1, Pau_c00927_0090.mRNA1, Pau_c01015_0190.mRNA1, Pau_c01125_0100.mRNA1, Pau_c01204_0020.mRNA1, Pau_c01250_0020.mRNA1, Pau_c01332_0080.mRNA1, Pau_c014…
GO:0006886	BP	p	intracellular protein transport	371270	829/64669	1.1894329547026587e-09	7	7	6.201703425819662e-06	6.045365193307212e-06	6.0328039462518845e-06	4.336855542531232e-08	Pau_c00089_0050.mRNA1, Pau_c00805_0110.mRNA1, Pau_c01125_0100.mRNA1, Pau_c01186_0150.mRNA1, Pau_c01535_0020.mRNA1, Pau_c02649_0100.mRNA1, Pau_c02911_0020.mRNA1
GO:0071310	BP	p	cellular response to organic substance	40/2916	2005/64669	1.378995492380326e-09	4	40	7.1900824972710195e-06	7.00882829789055e-06	6.992886141860633e-06	4.9931128453270974e-08	Pau_c00011_0730.mRNA1, Pau_c00012_0170.mRNA1, Pau_c00027_1260.mRNA1, Pau_c00059_0220.mRNA1, Pau_c00065_0460.mRNA1, Pau_c00165_0010.mRNA1, Pau_c00246_0130.mRNA1, Pau_c00249_0100.mRNA1, Pau_c00293_0540.mRNA1, Pau_c00318_0120.mRNA1, Pau_c00332_0090.mRNA1, Pau_c00350_0010.mRNA1, Pau_c00441_0140.mRNA1, Pau_c00502_0120.mRNA1, Pau_c00556_0010.mRNA1, Pau_c00573_0010.mRNA1, Pau_c00636_0250.mRNA1, Pau_c008…
GO:0006796	BP	p	phosphate-containing compound metabolic process	101/2916	3802/64669	1.6772451582663441e-09	4	101	8.745156255200719e-06	8.524700329125443e-06	8.503632952410365e-06	6.031142244966013e-08	Pau_c00002_0760.mRNA1, Pau_c00008_0880.mRNA1, Pau_c00021_0440.mRNA1, Pau_c00036_0560.mRNA1, Pau_c00050_0180.mRNA1, Pau_c00064_0990.mRNA1, Pau_c00070_0040.mRNA1, Pau_c00079_0990.mRNA1, Pau_c00084_0580.mRNA1, Pau_c00132_0220.mRNA1, Pau_c00140_0590.mRNA1, Pau_c00141_0450.mRNA1, Pau_c00142_0130.mRNA1, Pau_c00154_0120.mRNA1, Pau_c00215_0340.mRNA1, Pau_c00217_0420.mRNA1, Pau_c00247_0390.mRNA1, Pau_c002…
GO:0051603	BP	p	proteolysis involved in protein catabolic process	15/2916	1136/64669	2.145204926966195e-09	6	15	1.1185098489201741e-05	1.0903134259664537e-05	1.0871898569864676e-05	7.608910536871933e-08	Pau_c00093_0180.mRNA1, Pau_c00210_0160.mRNA1, Pau_c00301_0010.mRNA1, Pau_c00575_0330.mRNA1, Pau_c00680_0040.mRNA1, Pau_c01109_0140.mRNA1, Pau_c01528_0190.mRNA1, Pau_c01882_0030.mRNA1, Pau_c01932_0020.mRNA1, Pau_c02369_0010.mRNA1, Pau_c03543_0080.mRNA1, Pau_c03746_0070.mRNA1, Pau_c05337_0030.mRNA1, Pau_c07261_0010.mRNA1, Pau_c09656_0030.mRNA1
GO:0071554	BP	p	cell wall organization or biogenesis	48/2916	2232/64669	2.590189794703205e-09	2	48	1.350524958958251e-05	1.3164796861436167e-05	1.312449168976114e-05	9.125168641609804e-08	Pau_c00001_0110.mRNA1, Pau_c00030_0170.mRNA1, Pau_c00038_0520.mRNA1, Pau_c00047_0090.mRNA1, Pau_c00053_0320.mRNA1, Pau_c00061_0470.mRNA1, Pau_c00084_0300.mRNA1, Pau_c00149_0120.mRNA1, Pau_c00174_0490.mRNA1, Pau_c00192_0290.mRNA1, Pau_c00214_0330.mRNA1, Pau_c00270_0030.mRNA1, Pau_c00294_0360.mRNA1, Pau_c00474_0010.mRNA1, Pau_c00558_0150.mRNA1, Pau_c00609_0080.mRNA1, Pau_c00789_0070.mRNA1, Pau_c008…
GO:0051649	BP	p	establishment of localization in cell	28/2916	1587/64669	2.9831715267618672e-09	3	28	1.5554256340536377e-05	1.5162150369425118e-05	1.5112746954575619e-05	1.0439098215125085e-07	Pau_c00034_0190.mRNA1, Pau_c00085_0400.mRNA1, Pau_c00089_0050.mRNA1, Pau_c00127_0010.mRNA1, Pau_c00215_0280.mRNA1, Pau_c00256_0280.mRNA1, Pau_c00292_0310.mRNA1, Pau_c00647_0230.mRNA1, Pau_c00648_0380.mRNA1, Pau_c00805_0110.mRNA1, Pau_c01015_0190.mRNA1, Pau_c01125_0100.mRNA1, Pau_c01186_0150.mRNA1, Pau_c01475_0090.mRNA1, Pau_c01535_0020.mRNA1, Pau_c01559_0100.mRNA1, Pau_c01760_0050.mRNA1, Pau_c020…
GO:0072521	BP	p	purine-containing compound metabolic process	371179	672/64669	3.1068252110097874e-09	4	4	1.6198986650205032e-05	1.579062772564857e-05	1.5736069693764574e-05	1.0799324433470022e-07	Pau_c00910_0010.mRNA1, Pau_c00967_0080.mRNA1, Pau_c03195_0010.mRNA1, Pau_c05404_0030.mRNA1
GO:0065003	BP	p	protein-containing complex assembly	19/2916	1262/64669	4.0575296747868794e-09	5	19	2.1155959724338788e-05	2.0622640872515338e-05	2.0547330273120757e-05	1.4010569353866747e-07	Pau_c00155_0340.mRNA1, Pau_c00155_0390.mRNA1, Pau_c00245_0120.mRNA1, Pau_c00258_0110.mRNA1, Pau_c00261_0020.mRNA1, Pau_c00657_0360.mRNA1, Pau_c00725_0020.mRNA1, Pau_c00774_0240.mRNA1, Pau_c00816_0070.mRNA1, Pau_c00930_0050.mRNA1, Pau_c00992_0010.mRNA1, Pau_c00992_0040.mRNA1, Pau_c01522_0010.mRNA1, Pau_c01652_0080.mRNA1, Pau_c01763_0090.mRNA1, Pau_c02755_0030.mRNA1, Pau_c02978_0090.mRNA1, Pau_c048…
GO:0006753	BP	p	nucleoside phosphate metabolic process	371240	750/64669	4.748825043872755e-09	6	6	2.4760373778752544e-05	2.4136191548947484e-05	2.404330119712776e-05	1.6289719591284569e-07	Pau_c00603_0110.mRNA1, Pau_c00910_0010.mRNA1, Pau_c00967_0080.mRNA1, Pau_c01421_0030.mRNA1, Pau_c03195_0010.mRNA1, Pau_c05404_0030.mRNA1
GO:0090407	BP	p	organophosphate biosynthetic process	371270	785/64669	6.4773543350590555e-09	5	7	3.377292550299792e-05	3.292154659669113e-05	3.278836764406894e-05	2.207380751829929e-07	Pau_c00910_0010.mRNA1, Pau_c00967_0080.mRNA1, Pau_c01500_0150.mRNA1, Pau_c02460_0030.mRNA1, Pau_c02518_0050.mRNA1, Pau_c03195_0010.mRNA1, Pau_c05404_0030.mRNA1
GO:0031324	BP	p	negative regulation of cellular metabolic process	30/2916	1626/64669	6.690919773853676e-09	5	30	3.488645570087307e-05	3.400700590322694e-05	3.3862744975473456e-05	2.258590900864286e-07	Pau_c00045_0250.mRNA1, Pau_c00065_0840.mRNA1, Pau_c00095_0380.mRNA1, Pau_c00263_0370.mRNA1, Pau_c00325_0030.mRNA1, Pau_c00353_0030.mRNA1, Pau_c00366_0400.mRNA1, Pau_c00637_0030.mRNA1, Pau_c00656_0020.mRNA1, Pau_c00710_0140.mRNA1, Pau_c00730_0070.mRNA1, Pau_c00846_0050.mRNA1, Pau_c00980_0010.mRNA1, Pau_c01307_0030.mRNA1, Pau_c01307_0100.mRNA1, Pau_c01458_0010.mRNA1, Pau_c01458_0030.mRNA1, Pau_c015…
GO:0009890	BP	p	negative regulation of biosynthetic process	28/2916	1556/64669	6.7142614045639496e-09	5	28	3.5008158963396436e-05	3.412564115819698e-05	3.3974162707093584e-05	2.258590900864286e-07	Pau_c00045_0250.mRNA1, Pau_c00065_0840.mRNA1, Pau_c00095_0380.mRNA1, Pau_c00263_0370.mRNA1, Pau_c00325_0030.mRNA1, Pau_c00353_0030.mRNA1, Pau_c00366_0400.mRNA1, Pau_c00637_0030.mRNA1, Pau_c00656_0020.mRNA1, Pau_c00710_0140.mRNA1, Pau_c00730_0070.mRNA1, Pau_c00846_0050.mRNA1, Pau_c00980_0010.mRNA1, Pau_c01307_0030.mRNA1, Pau_c01307_0100.mRNA1, Pau_c01458_0010.mRNA1, Pau_c01458_0030.mRNA1, Pau_c015…
GO:0009793	BP	p	embryo development ending in seed dormancy	37/2916	1848/64669	7.222079622287002e-09	5	37	3.7655923150604426e-05	3.670665807538647e-05	3.653650080914994e-05	2.413841227602848e-07	Pau_c00044_0440.mRNA1, Pau_c00044_0450.mRNA1, Pau_c00089_0050.mRNA1, Pau_c00154_0230.mRNA1, Pau_c00263_0270.mRNA1, Pau_c00263_0280.mRNA1, Pau_c00292_0320.mRNA1, Pau_c00382_0080.mRNA1, Pau_c00647_0230.mRNA1, Pau_c00657_0360.mRNA1, Pau_c00672_0050.mRNA1, Pau_c00927_0090.mRNA1, Pau_c01015_0190.mRNA1, Pau_c01125_0100.mRNA1, Pau_c01204_0020.mRNA1, Pau_c01250_0020.mRNA1, Pau_c01332_0080.mRNA1, Pau_c014…
GO:0140546	BP	p	defense response to symbiont	371393	950/64669	8.565472579594082e-09	6	11	4.4660374030003546e-05	4.353453432762002e-05	4.332416030758687e-05	2.844609810828251e-07	Pau_c00362_0330.mRNA1, Pau_c00872_0130.mRNA1, Pau_c01418_0150.mRNA1, Pau_c01567_0030.mRNA1, Pau_c01984_0030.mRNA1, Pau_c03460_0070.mRNA1, Pau_c03908_0040.mRNA1, Pau_c04120_0010.mRNA1, Pau_c04345_0020.mRNA1, Pau_c06349_0010.mRNA1, Pau_c12374_0010.mRNA1
GO:0048585	BP	p	negative regulation of response to stimulus	371270	775/64669	9.060072987318525e-09	4	7	4.723922055587879e-05	4.604837092314328e-05	4.581678909686978e-05	2.989824085815113e-07	Pau_c00680_0040.mRNA1, Pau_c01109_0140.mRNA1, Pau_c02347_0040.mRNA1, Pau_c02369_0010.mRNA1, Pau_c02376_0030.mRNA1, Pau_c02548_0070.mRNA1, Pau_c02548_0110.mRNA1
GO:0009117	BP	p	nucleotide metabolic process	371240	734/64669	9.509028527539268e-09	7	6	4.9580074742589745e-05	4.8330214708841485e-05	4.807764823523854e-05	3.1182436945024996e-07	Pau_c00603_0110.mRNA1, Pau_c00910_0010.mRNA1, Pau_c00967_0080.mRNA1, Pau_c01421_0030.mRNA1, Pau_c03195_0010.mRNA1, Pau_c05404_0030.mRNA1
GO:0031325	BP	p	positive regulation of cellular metabolic process	33/2916	1701/64669	1.0559402518966796e-08	5	33	5.5056724733892876e-05	5.366880428013727e-05	5.337777973337716e-05	3.4410452958683044e-07	Pau_c00001_0110.mRNA1, Pau_c00036_0560.mRNA1, Pau_c00045_0250.mRNA1, Pau_c00065_0840.mRNA1, Pau_c00174_0660.mRNA1, Pau_c00192_0190.mRNA1, Pau_c00247_0390.mRNA1, Pau_c00263_0370.mRNA1, Pau_c00325_0030.mRNA1, Pau_c00401_0010.mRNA1, Pau_c00498_0140.mRNA1, Pau_c00637_0030.mRNA1, Pau_c00906_0010.mRNA1, Pau_c00936_0010.mRNA1, Pau_c00945_0020.mRNA1, Pau_c00977_0040.mRNA1, Pau_c01005_0130.mRNA1, Pau_c011…
GO:0006396	BP	p	RNA processing	40/2916	1932/64669	1.0790887678324165e-08	7	40	5.62636883547822e-05	5.4845341654197196e-05	5.453714632625033e-05	3.4946390282473414e-07	Pau_c00002_0710.mRNA1, Pau_c00004_0360.mRNA1, Pau_c00061_0380.mRNA1, Pau_c00087_0120.mRNA1, Pau_c00092_0080.mRNA1, Pau_c00116_0670.mRNA1, Pau_c00192_0190.mRNA1, Pau_c00259_0040.mRNA1, Pau_c00428_0030.mRNA1, Pau_c00498_0140.mRNA1, Pau_c00546_0150.mRNA1, Pau_c00603_0110.mRNA1, Pau_c00621_0270.mRNA1, Pau_c00710_0140.mRNA1, Pau_c00859_0140.mRNA1, Pau_c00944_0020.mRNA1, Pau_c00947_0070.mRNA1, Pau_c012…
GO:0034655	BP	p	nucleobase-containing compound catabolic process	371088	476/64669	1.1551865472029948e-08	5	1	6.023142657116415e-05	5.871305748362677e-05	5.837157623016733e-05	3.717989294516305e-07	Pau_c03329_0010.mRNA1
GO:0046907	BP	p	intracellular transport	27/2916	1507/64669	1.1785773923348238e-08	4	27	6.145102523633771e-05	5.9901911386176896e-05	5.95417298607553e-05	3.7700015482415774e-07	Pau_c00034_0190.mRNA1, Pau_c00085_0400.mRNA1, Pau_c00089_0050.mRNA1, Pau_c00127_0010.mRNA1, Pau_c00215_0280.mRNA1, Pau_c00256_0280.mRNA1, Pau_c00292_0310.mRNA1, Pau_c00647_0230.mRNA1, Pau_c00648_0380.mRNA1, Pau_c00805_0110.mRNA1, Pau_c01015_0190.mRNA1, Pau_c01125_0100.mRNA1, Pau_c01186_0150.mRNA1, Pau_c01475_0090.mRNA1, Pau_c01535_0020.mRNA1, Pau_c01559_0100.mRNA1, Pau_c01760_0050.mRNA1, Pau_c020…
GO:0090558	BP	p	plant epidermis development	371209	677/64669	1.3161657679270213e-08	4	5	6.86248831397149e-05	6.689492409462907e-05	6.647953293799385e-05	4.184444093885054e-07	Pau_c00210_0160.mRNA1, Pau_c00755_0210.mRNA1, Pau_c01241_0080.mRNA1, Pau_c02555_0070.mRNA1, Pau_c03041_0070.mRNA1
GO:0006357	BP	p	regulation of transcription by RNA polymerase II	13/2916	1006/64669	1.4936127329981556e-08	9	13	7.787696789852383e-05	7.591377380833322e-05	7.542744301640687e-05	4.7198162362741714e-07	Pau_c00036_0560.mRNA1, Pau_c00065_0840.mRNA1, Pau_c00247_0390.mRNA1, Pau_c00576_0010.mRNA1, Pau_c00586_0040.mRNA1, Pau_c01458_0010.mRNA1, Pau_c01458_0030.mRNA1, Pau_c02279_0050.mRNA1, Pau_c02466_0080.mRNA1, Pau_c02601_0030.mRNA1, Pau_c03386_0010.mRNA1, Pau_c05725_0010.mRNA1, Pau_c07686_0030.mRNA1
GO:0031327	BP	p	negative regulation of cellular biosynthetic process	28/2916	1525/64669	1.512979420632599e-08	6	28	7.888674699178371e-05	7.689809746333221e-05	7.639033094773992e-05	4.752213674203838e-07	Pau_c00045_0250.mRNA1, Pau_c00065_0840.mRNA1, Pau_c00095_0380.mRNA1, Pau_c00263_0370.mRNA1, Pau_c00325_0030.mRNA1, Pau_c00353_0030.mRNA1, Pau_c00366_0400.mRNA1, Pau_c00637_0030.mRNA1, Pau_c00656_0020.mRNA1, Pau_c00710_0140.mRNA1, Pau_c00730_0070.mRNA1, Pau_c00846_0050.mRNA1, Pau_c00980_0010.mRNA1, Pau_c01307_0030.mRNA1, Pau_c01307_0100.mRNA1, Pau_c01458_0010.mRNA1, Pau_c01458_0030.mRNA1, Pau_c015…
GO:0070542	BP	p	response to fatty acid	19/2916	1221/64669	1.798377377271251e-08	5	19	9.376739645092303e-05	9.140362185193146e-05	9.078209000465275e-05	5.614814158737906e-07	Pau_c00011_0440.mRNA1, Pau_c00030_1300.mRNA1, Pau_c00043_0490.mRNA1, Pau_c00083_0190.mRNA1, Pau_c00083_0220.mRNA1, Pau_c00827_0020.mRNA1, Pau_c00861_0020.mRNA1, Pau_c00906_0010.mRNA1, Pau_c01251_0120.mRNA1, Pau_c01416_0070.mRNA1, Pau_c01626_0090.mRNA1, Pau_c01652_0080.mRNA1, Pau_c01671_0010.mRNA1, Pau_c01961_0050.mRNA1, Pau_c02348_0040.mRNA1, Pau_c02492_0090.mRNA1, Pau_c02570_0020.mRNA1, Pau_c026…
GO:1901137	BP	p	carbohydrate derivative biosynthetic process	371423	948/64669	3.466689011704532e-08	4	12	0.0001807531650702743	0.00017619657337153744	0.00017496379442072775	1.0759116968468708e-06	Pau_c00032_0350.mRNA1, Pau_c00154_0230.mRNA1, Pau_c00910_0010.mRNA1, Pau_c00967_0080.mRNA1, Pau_c01641_0020.mRNA1, Pau_c01671_0100.mRNA1, Pau_c01728_0040.mRNA1, Pau_c02993_0010.mRNA1, Pau_c03195_0010.mRNA1, Pau_c03319_0020.mRNA1, Pau_c04508_0020.mRNA1, Pau_c05404_0030.mRNA1
GO:0045935	BP	p	positive regulation of nucleobase-containing compound metabolic process	27/2916	1471/64669	3.52257768740284e-08	6	27	0.00018366720062118407	0.00017903714923948156	0.0001777492701063473	1.0835493656643535e-06	Pau_c00030_1300.mRNA1, Pau_c00036_0560.mRNA1, Pau_c00045_0250.mRNA1, Pau_c00065_0840.mRNA1, Pau_c00174_0660.mRNA1, Pau_c00247_0390.mRNA1, Pau_c00263_0370.mRNA1, Pau_c00325_0030.mRNA1, Pau_c00401_0010.mRNA1, Pau_c00637_0030.mRNA1, Pau_c00827_0020.mRNA1, Pau_c00861_0020.mRNA1, Pau_c00936_0010.mRNA1, Pau_c00945_0020.mRNA1, Pau_c00977_0040.mRNA1, Pau_c01005_0130.mRNA1, Pau_c01131_0010.mRNA1, Pau_c013…
GO:0016192	BP	p	vesicle-mediated transport	23/2916	1337/64669	3.5328613763509805e-08	4	23	0.0001842033921629401	0.00017955982397268187	0.00017823285643690697	1.0835493656643535e-06	Pau_c00017_0660.mRNA1, Pau_c00034_0190.mRNA1, Pau_c00085_0400.mRNA1, Pau_c00289_0260.mRNA1, Pau_c00292_0310.mRNA1, Pau_c00429_0170.mRNA1, Pau_c00648_0380.mRNA1, Pau_c00672_0040.mRNA1, Pau_c00805_0110.mRNA1, Pau_c01475_0090.mRNA1, Pau_c01535_0020.mRNA1, Pau_c01559_0100.mRNA1, Pau_c02049_0050.mRNA1, Pau_c02279_0010.mRNA1, Pau_c02334_0050.mRNA1, Pau_c02622_0070.mRNA1, Pau_c02911_0020.mRNA1, Pau_c033…
GO:0006163	BP	p	purine nucleotide metabolic process	371179	608/64669	3.596778843589052e-08	8	4	0.00018753604890473318	0.00018280846804427637	0.0001814215248706318	1.0967020403785564e-06	Pau_c00910_0010.mRNA1, Pau_c00967_0080.mRNA1, Pau_c03195_0010.mRNA1, Pau_c05404_0030.mRNA1
GO:0006721	BP	p	terpenoid metabolic process	371148	554/64669	4.595097389023457e-08	6	3	0.00023958837786368305	0.00023354861411590552	0.00023173076132845295	1.392955685253971e-06	Pau_c00245_0010.mRNA1, Pau_c02104_0040.mRNA1, Pau_c02739_0010.mRNA1
GO:0010558	BP	p	negative regulation of macromolecule biosynthetic process	26/2916	1414/64669	5.966830868905336e-08	7	26	0.0003111105615047242	0.00030326780090138625	0.00030084761241020705	1.798326945114013e-06	Pau_c00045_0250.mRNA1, Pau_c00095_0380.mRNA1, Pau_c00263_0370.mRNA1, Pau_c00325_0030.mRNA1, Pau_c00353_0030.mRNA1, Pau_c00366_0400.mRNA1, Pau_c00637_0030.mRNA1, Pau_c00656_0020.mRNA1, Pau_c00710_0140.mRNA1, Pau_c00730_0070.mRNA1, Pau_c00846_0050.mRNA1, Pau_c00980_0010.mRNA1, Pau_c01307_0030.mRNA1, Pau_c01307_0100.mRNA1, Pau_c01458_0010.mRNA1, Pau_c01458_0030.mRNA1, Pau_c01517_0160.mRNA1, Pau_c015…
GO:0006644	BP	p	phospholipid metabolic process	371148	548/64669	6.776828997692311e-08	5	3	0.0003533438639396771	0.0003444364474825369	0.0003416199497736694	2.0307118617222824e-06	Pau_c01500_0150.mRNA1, Pau_c02460_0030.mRNA1, Pau_c02518_0050.mRNA1
GO:0040029	BP	p	epigenetic regulation of gene expression	371119	491/64669	7.747858298480636e-08	8	2	0.0004039733316827803	0.0003937896011298953	0.00039049205824342407	2.3084190381873163e-06	Pau_c01458_0010.mRNA1, Pau_c01458_0030.mRNA1
GO:0009642	BP	p	response to light intensity	15/2916	1024/64669	8.11013129457933e-08	5	15	0.00042286224569936627	0.00041220234606378393	0.0004086695159338524	2.4026263960191266e-06	Pau_c00007_0310.mRNA1, Pau_c00053_0200.mRNA1, Pau_c00190_0020.mRNA1, Pau_c00210_0160.mRNA1, Pau_c00237_0050.mRNA1, Pau_c00245_0010.mRNA1, Pau_c00259_0230.mRNA1, Pau_c00655_0080.mRNA1, Pau_c00655_0100.mRNA1, Pau_c01409_0060.mRNA1, Pau_c02104_0040.mRNA1, Pau_c02941_0080.mRNA1, Pau_c03626_0010.mRNA1, Pau_c05675_0060.mRNA1, Pau_c05808_0020.mRNA1
GO:0044248	BP	p	cellular catabolic process	45/2916	2000/64669	9.242086683792353e-08	3	45	0.00048188239969293326	0.00046973466584077886	0.00046561632712945874	2.7224994332934085e-06	Pau_c00030_1300.mRNA1, Pau_c00032_0350.mRNA1, Pau_c00054_0160.mRNA1, Pau_c00065_0460.mRNA1, Pau_c00097_0020.mRNA1, Pau_c00108_0120.mRNA1, Pau_c00190_0020.mRNA1, Pau_c00210_0160.mRNA1, Pau_c00217_0190.mRNA1, Pau_c00246_0130.mRNA1, Pau_c00293_0590.mRNA1, Pau_c00349_0180.mRNA1, Pau_c00443_0160.mRNA1, Pau_c00636_0250.mRNA1, Pau_c00827_0020.mRNA1, Pau_c00842_0050.mRNA1, Pau_c00861_0020.mRNA1, Pau_c010…
GO:0048229	BP	p	gametophyte development	13/2916	949/64669	9.308483700048974e-08	4	13	0.0004853443401205535	0.0004731093344963785	0.0004688683239714668	2.726653596182885e-06	Pau_c00154_0230.mRNA1, Pau_c00382_0080.mRNA1, Pau_c00940_0040.mRNA1, Pau_c01176_0010.mRNA1, Pau_c01286_0270.mRNA1, Pau_c01475_0090.mRNA1, Pau_c02049_0050.mRNA1, Pau_c02422_0030.mRNA1, Pau_c02970_0110.mRNA1, Pau_c03064_0060.mRNA1, Pau_c03674_0050.mRNA1, Pau_c05553_0040.mRNA1, Pau_c09006_0020.mRNA1
GO:0006720	BP	p	isoprenoid metabolic process	371240	670/64669	1.0117030151881028e-07	5	6	0.0005275019521190768	0.0005142041987150974	0.0005094936384487285	2.9469382799948425e-06	Pau_c00032_0350.mRNA1, Pau_c00245_0010.mRNA1, Pau_c01671_0100.mRNA1, Pau_c02104_0040.mRNA1, Pau_c02739_0010.mRNA1, Pau_c03347_0010.mRNA1
GO:0071705	BP	p	nitrogen compound transport	41/2916	1867/64669	1.1867042760362618e-07	4	41	0.0006187476095253069	0.0006031496518348833	0.0005975056029842578	3.4374867195850384e-06	Pau_c00032_0950.mRNA1, Pau_c00033_0470.mRNA1, Pau_c00089_0050.mRNA1, Pau_c00122_0350.mRNA1, Pau_c00122_0360.mRNA1, Pau_c00237_0360.mRNA1, Pau_c00399_0240.mRNA1, Pau_c00538_0300.mRNA1, Pau_c00564_0070.mRNA1, Pau_c00564_0090.mRNA1, Pau_c00647_0230.mRNA1, Pau_c00805_0110.mRNA1, Pau_c00813_0200.mRNA1, Pau_c00868_0080.mRNA1, Pau_c00868_0090.mRNA1, Pau_c00978_0010.mRNA1, Pau_c00978_0030.mRNA1, Pau_c009…
GO:0060560	BP	p	developmental growth involved in morphogenesis	29/2916	1484/64669	1.2427351396353007e-07	3	29	0.0006479621018058458	0.0006316276783779809	0.0006255928692924104	3.5799011149494247e-06	Pau_c00021_0440.mRNA1, Pau_c00033_0950.mRNA1, Pau_c00053_0320.mRNA1, Pau_c00192_0290.mRNA1, Pau_c00210_0160.mRNA1, Pau_c00214_0330.mRNA1, Pau_c00253_0120.mRNA1, Pau_c00294_0360.mRNA1, Pau_c00332_0100.mRNA1, Pau_c01032_0060.mRNA1, Pau_c01066_0050.mRNA1, Pau_c01224_0140.mRNA1, Pau_c01332_0080.mRNA1, Pau_c01618_0030.mRNA1, Pau_c01676_0020.mRNA1, Pau_c02292_0040.mRNA1, Pau_c02353_0010.mRNA1, Pau_c024…
GO:0009753	BP	p	response to jasmonic acid	18/2916	1116/64669	1.2685844016440115e-07	6	18	0.0006614399070171876	0.0006447657227042543	0.000638478529347431	3.6342852033911406e-06	Pau_c00011_0440.mRNA1, Pau_c00030_1300.mRNA1, Pau_c00043_0490.mRNA1, Pau_c00083_0190.mRNA1, Pau_c00083_0220.mRNA1, Pau_c00827_0020.mRNA1, Pau_c00861_0020.mRNA1, Pau_c00906_0010.mRNA1, Pau_c01251_0120.mRNA1, Pau_c01416_0070.mRNA1, Pau_c01626_0090.mRNA1, Pau_c01671_0010.mRNA1, Pau_c01961_0050.mRNA1, Pau_c02348_0040.mRNA1, Pau_c02492_0090.mRNA1, Pau_c02570_0020.mRNA1, Pau_c02611_0050.mRNA1, Pau_c126…
GO:0022402	BP	p	cell cycle process	30/2916	1509/64669	1.5635891734199886e-07	2	30	0.0008152553950211821	0.0007947036886991395	0.0007867980720649382	4.454947513776951e-06	Pau_c00001_0110.mRNA1, Pau_c00214_0330.mRNA1, Pau_c00238_0240.mRNA1, Pau_c00263_0020.mRNA1, Pau_c00270_0030.mRNA1, Pau_c00294_0360.mRNA1, Pau_c00672_0040.mRNA1, Pau_c00760_0030.mRNA1, Pau_c00894_0200.mRNA1, Pau_c00940_0040.mRNA1, Pau_c00965_0270.mRNA1, Pau_c01066_0090.mRNA1, Pau_c01314_0050.mRNA1, Pau_c01332_0080.mRNA1, Pau_c01351_0010.mRNA1, Pau_c01351_0040.mRNA1, Pau_c01351_0060.mRNA1, Pau_c016…
GO:0046395	BP	p	carboxylic acid catabolic process	371088	420/64669	1.7114061431696437e-07	6	1	0.0008923271630486522	0.0008698325608538629	0.0008610084306286478	4.8233900705332556e-06	Pau_c02739_0010.mRNA1
GO:0016054	BP	p	organic acid catabolic process	371088	420/64669	1.7114061431696437e-07	4	1	0.0008923271630486522	0.0008698325608538629	0.0008610084306286478	4.8233900705332556e-06	Pau_c02739_0010.mRNA1
GO:0141188	BP	p	nucleic acid catabolic process	22/2916	1242/64669	1.8009405407427294e-07	6	22	0.0009390103979432591	0.0009153389619126238	0.0009056929979395186	5.028726001544945e-06	Pau_c00002_0710.mRNA1, Pau_c00061_0380.mRNA1, Pau_c00087_0120.mRNA1, Pau_c00092_0080.mRNA1, Pau_c00192_0190.mRNA1, Pau_c00498_0140.mRNA1, Pau_c00603_0110.mRNA1, Pau_c00621_0270.mRNA1, Pau_c00710_0140.mRNA1, Pau_c00859_0140.mRNA1, Pau_c00947_0070.mRNA1, Pau_c01234_0060.mRNA1, Pau_c01286_0270.mRNA1, Pau_c01421_0030.mRNA1, Pau_c01526_0100.mRNA1, Pau_c01570_0090.mRNA1, Pau_c01928_0020.mRNA1, Pau_c033…
GO:0031328	BP	p	positive regulation of cellular biosynthetic process	33/2916	1601/64669	1.803551519541436e-07	6	33	0.0009403717622889047	0.0009166660077362457	0.000906825704025434	5.028726001544945e-06	Pau_c00001_0110.mRNA1, Pau_c00036_0560.mRNA1, Pau_c00045_0250.mRNA1, Pau_c00065_0840.mRNA1, Pau_c00174_0660.mRNA1, Pau_c00192_0190.mRNA1, Pau_c00247_0390.mRNA1, Pau_c00263_0370.mRNA1, Pau_c00325_0030.mRNA1, Pau_c00401_0010.mRNA1, Pau_c00498_0140.mRNA1, Pau_c00637_0030.mRNA1, Pau_c00906_0010.mRNA1, Pau_c00936_0010.mRNA1, Pau_c00945_0020.mRNA1, Pau_c00977_0040.mRNA1, Pau_c01005_0130.mRNA1, Pau_c011…
GO:0043632	BP	p	modification-dependent macromolecule catabolic process	14/2916	962/64669	1.8447657902155545e-07	5	14	0.0009618608830183901	0.0009376134109854808	0.0009273637627413593	5.116281292651012e-06	Pau_c00093_0180.mRNA1, Pau_c00210_0160.mRNA1, Pau_c00301_0010.mRNA1, Pau_c00680_0040.mRNA1, Pau_c01109_0140.mRNA1, Pau_c01528_0190.mRNA1, Pau_c01882_0030.mRNA1, Pau_c01932_0020.mRNA1, Pau_c02369_0010.mRNA1, Pau_c03543_0080.mRNA1, Pau_c03746_0070.mRNA1, Pau_c05337_0030.mRNA1, Pau_c07261_0010.mRNA1, Pau_c09656_0030.mRNA1
GO:0016114	BP	p	terpenoid biosynthetic process	0/2916	354/64669	1.951601306839434e-07	7	0	0.0010175649213860808	0.000991913210823165	0.0009808748168174996	5.383941382995137e-06
GO:0080134	BP	p	regulation of response to stress	66/2916	2576/64669	1.9663594650394353e-07	4	66	0.0010252598250715616	0.0009994141343133765	0.0009880956311823163	5.396104342481903e-06	Pau_c00030_1300.mRNA1, Pau_c00065_0460.mRNA1, Pau_c00075_0030.mRNA1, Pau_c00075_0040.mRNA1, Pau_c00101_0510.mRNA1, Pau_c00105_0130.mRNA1, Pau_c00117_0660.mRNA1, Pau_c00128_0460.mRNA1, Pau_c00163_0250.mRNA1, Pau_c00191_0150.mRNA1, Pau_c00435_0120.mRNA1, Pau_c00497_0120.mRNA1, Pau_c00536_0050.mRNA1, Pau_c00585_0160.mRNA1, Pau_c00635_0040.mRNA1, Pau_c00636_0250.mRNA1, Pau_c00680_0040.mRNA1, Pau_c007…
GO:0006351	BP	p	DNA-templated transcription	371179	569/64669	2.190971798615182e-07	8	4	0.001142372695797956	0.0011135747162963915	0.0011007442316242674	5.981008878523329e-06	Pau_c01902_0060.mRNA1, Pau_c02360_0010.mRNA1, Pau_c04120_0010.mRNA1, Pau_c07132_0030.mRNA1
GO:0051254	BP	p	positive regulation of RNA metabolic process	27/2916	1402/64669	2.2290750565521715e-07	7	27	0.0011622397344863023	0.0011329409284374927	0.0011196644009061557	6.053331950449491e-06	Pau_c00030_1300.mRNA1, Pau_c00036_0560.mRNA1, Pau_c00045_0250.mRNA1, Pau_c00065_0840.mRNA1, Pau_c00174_0660.mRNA1, Pau_c00247_0390.mRNA1, Pau_c00263_0370.mRNA1, Pau_c00325_0030.mRNA1, Pau_c00401_0010.mRNA1, Pau_c00637_0030.mRNA1, Pau_c00827_0020.mRNA1, Pau_c00861_0020.mRNA1, Pau_c00936_0010.mRNA1, Pau_c00945_0020.mRNA1, Pau_c00977_0040.mRNA1, Pau_c01005_0130.mRNA1, Pau_c01131_0010.mRNA1, Pau_c013…
GO:1902680	BP	p	positive regulation of RNA biosynthetic process	22/2916	1234/64669	2.3753481388197933e-07	8	22	0.0012385065195806401	0.0012072851104077576	0.0011928998353153	6.384054224642475e-06	Pau_c00036_0560.mRNA1, Pau_c00065_0840.mRNA1, Pau_c00174_0660.mRNA1, Pau_c00247_0390.mRNA1, Pau_c00263_0370.mRNA1, Pau_c00325_0030.mRNA1, Pau_c00401_0010.mRNA1, Pau_c00637_0030.mRNA1, Pau_c00936_0010.mRNA1, Pau_c00945_0020.mRNA1, Pau_c00977_0040.mRNA1, Pau_c01005_0130.mRNA1, Pau_c01131_0010.mRNA1, Pau_c01307_0030.mRNA1, Pau_c01416_0070.mRNA1, Pau_c01471_0010.mRNA1, Pau_c01517_0160.mRNA1, Pau_c018…
GO:0045893	BP	p	positive regulation of DNA-templated transcription	22/2916	1234/64669	2.3753481388197933e-07	9	22	0.0012385065195806401	0.0012072851104077576	0.0011928998353153	6.384054224642475e-06	Pau_c00036_0560.mRNA1, Pau_c00065_0840.mRNA1, Pau_c00174_0660.mRNA1, Pau_c00247_0390.mRNA1, Pau_c00263_0370.mRNA1, Pau_c00325_0030.mRNA1, Pau_c00401_0010.mRNA1, Pau_c00637_0030.mRNA1, Pau_c00936_0010.mRNA1, Pau_c00945_0020.mRNA1, Pau_c00977_0040.mRNA1, Pau_c01005_0130.mRNA1, Pau_c01131_0010.mRNA1, Pau_c01307_0030.mRNA1, Pau_c01416_0070.mRNA1, Pau_c01471_0010.mRNA1, Pau_c01517_0160.mRNA1, Pau_c018…
GO:0048589	BP	p	developmental growth	75/2916	2830/64669	2.438558491350337e-07	2	75	0.0012714643973900659	0.0012394121557812697	0.0012241563626578693	6.520330243025978e-06	Pau_c00021_0440.mRNA1, Pau_c00027_0480.mRNA1, Pau_c00033_0950.mRNA1, Pau_c00053_0320.mRNA1, Pau_c00075_0030.mRNA1, Pau_c00075_0040.mRNA1, Pau_c00095_0080.mRNA1, Pau_c00101_0510.mRNA1, Pau_c00117_0660.mRNA1, Pau_c00191_0150.mRNA1, Pau_c00192_0290.mRNA1, Pau_c00210_0160.mRNA1, Pau_c00214_0330.mRNA1, Pau_c00253_0120.mRNA1, Pau_c00294_0360.mRNA1, Pau_c00302_0330.mRNA1, Pau_c00332_0100.mRNA1, Pau_c003…
GO:0019941	BP	p	modification-dependent protein catabolic process	14/2916	955/64669	2.4883597723192997e-07	7	14	0.001297430785287283	0.0012647239591377808	0.0012489077697270565	6.6195448228943e-06	Pau_c00093_0180.mRNA1, Pau_c00210_0160.mRNA1, Pau_c00301_0010.mRNA1, Pau_c00680_0040.mRNA1, Pau_c01109_0140.mRNA1, Pau_c01528_0190.mRNA1, Pau_c01882_0030.mRNA1, Pau_c01932_0020.mRNA1, Pau_c02369_0010.mRNA1, Pau_c03543_0080.mRNA1, Pau_c03746_0070.mRNA1, Pau_c05337_0030.mRNA1, Pau_c07261_0010.mRNA1, Pau_c09656_0030.mRNA1
GO:0005976	BP	p	polysaccharide metabolic process	26/2916	1359/64669	2.966509837583774e-07	4	26	0.0015467382293161797	0.0015077466322778598	0.001488594636499538	7.851463092975532e-06	Pau_c00001_0110.mRNA1, Pau_c00084_0300.mRNA1, Pau_c00149_0120.mRNA1, Pau_c00214_0330.mRNA1, Pau_c00270_0030.mRNA1, Pau_c00294_0360.mRNA1, Pau_c00672_0050.mRNA1, Pau_c00789_0030.mRNA1, Pau_c00930_0050.mRNA1, Pau_c00965_0270.mRNA1, Pau_c01131_0010.mRNA1, Pau_c01204_0020.mRNA1, Pau_c01296_0080.mRNA1, Pau_c01314_0050.mRNA1, Pau_c01463_0160.mRNA1, Pau_c01566_0020.mRNA1, Pau_c01631_0010.mRNA1, Pau_c019…
GO:0010557	BP	p	positive regulation of macromolecule biosynthetic process	30/2916	1486/64669	3.450864309636398e-07	7	30	0.001799280651044418	0.0017539227328300432	0.001731298624144581	9.087276015375848e-06	Pau_c00036_0560.mRNA1, Pau_c00045_0250.mRNA1, Pau_c00065_0840.mRNA1, Pau_c00174_0660.mRNA1, Pau_c00192_0190.mRNA1, Pau_c00247_0390.mRNA1, Pau_c00263_0370.mRNA1, Pau_c00325_0030.mRNA1, Pau_c00401_0010.mRNA1, Pau_c00498_0140.mRNA1, Pau_c00637_0030.mRNA1, Pau_c00936_0010.mRNA1, Pau_c00945_0020.mRNA1, Pau_c00977_0040.mRNA1, Pau_c01005_0130.mRNA1, Pau_c01131_0010.mRNA1, Pau_c01307_0030.mRNA1, Pau_c014…
GO:1901701	BP	p	cellular response to oxygen-containing compound	42/2916	1851/64669	3.6498072328363973e-07	4	42	0.0019030094912008977	0.001855036681170975	0.001830743307990737	9.562861764828631e-06	Pau_c00012_0170.mRNA1, Pau_c00027_1260.mRNA1, Pau_c00030_1300.mRNA1, Pau_c00059_0220.mRNA1, Pau_c00065_0460.mRNA1, Pau_c00084_0580.mRNA1, Pau_c00095_0080.mRNA1, Pau_c00128_0460.mRNA1, Pau_c00270_0160.mRNA1, Pau_c00327_0020.mRNA1, Pau_c00332_0090.mRNA1, Pau_c00502_0120.mRNA1, Pau_c00556_0010.mRNA1, Pau_c00573_0010.mRNA1, Pau_c00636_0250.mRNA1, Pau_c00827_0020.mRNA1, Pau_c00861_0020.mRNA1, Pau_c011…
GO:0050790	BP	p	regulation of catalytic activity	0/2916	332/64669	3.8727706190311324e-07	3	0	0.0020192626007628322	0.0019683591756381406	0.0019421944654441129	1.0096313003814161e-05
GO:0051726	BP	p	regulation of cell cycle	371209	589/64669	4.0909079934732793e-07	4	5	0.002132999427796968	0.002079228820337168	0.0020511812679275022	1.0611937451726208e-05	Pau_c00263_0020.mRNA1, Pau_c01066_0090.mRNA1, Pau_c01332_0080.mRNA1, Pau_c02353_0010.mRNA1, Pau_c03266_0080.mRNA1
GO:0010038	BP	p	response to metal ion	371179	546/64669	4.144843237570291e-07	4	4	0.0021611212640691496	0.0021066417355475177	0.0020778099149939867	1.0698620119154206e-05	Pau_c00301_0010.mRNA1, Pau_c01641_0020.mRNA1, Pau_c04508_0020.mRNA1, Pau_c09656_0030.mRNA1
GO:0019693	BP	p	ribose phosphate metabolic process	371179	549/64669	4.244057603953276e-07	5	4	0.0022128516347012382	0.002157068039513315	0.002127121671101382	1.0900746968971615e-05	Pau_c00910_0010.mRNA1, Pau_c00967_0080.mRNA1, Pau_c03195_0010.mRNA1, Pau_c05404_0030.mRNA1
GO:2000028	BP	p	regulation of photoperiodism, flowering	0/2916	321/64669	5.657385140732616e-07	4	0	0.0029497606123779856	0.002875400339270752	0.0028349156940211135	1.4459610844990126e-05
GO:0034654	BP	p	nucleobase-containing compound biosynthetic process	30/2916	1468/64669	5.769289851377662e-07	5	30	0.003008107728508313	0.0029322765877407464	0.002890414215540209	1.4673696236625917e-05	Pau_c00046_0300.mRNA1, Pau_c00047_0560.mRNA1, Pau_c00047_0690.mRNA1, Pau_c00047_0700.mRNA1, Pau_c00154_0230.mRNA1, Pau_c00182_0340.mRNA1, Pau_c00487_0120.mRNA1, Pau_c00595_0010.mRNA1, Pau_c00600_0070.mRNA1, Pau_c00600_0230.mRNA1, Pau_c00651_0070.mRNA1, Pau_c00789_0090.mRNA1, Pau_c00887_0150.mRNA1, Pau_c00910_0010.mRNA1, Pau_c00967_0080.mRNA1, Pau_c01536_0030.mRNA1, Pau_c01598_0100.mRNA1, Pau_c016…
GO:0009891	BP	p	positive regulation of biosynthetic process	40/2916	1760/64669	6.632607990861183e-07	5	40	0.003458241806435021	0.0033710632726522225	0.003322273342622367	1.6787581584636024e-05	Pau_c00001_0110.mRNA1, Pau_c00015_0500.mRNA1, Pau_c00036_0560.mRNA1, Pau_c00045_0250.mRNA1, Pau_c00065_0840.mRNA1, Pau_c00174_0660.mRNA1, Pau_c00192_0190.mRNA1, Pau_c00247_0390.mRNA1, Pau_c00263_0370.mRNA1, Pau_c00325_0030.mRNA1, Pau_c00357_0020.mRNA1, Pau_c00401_0010.mRNA1, Pau_c00498_0140.mRNA1, Pau_c00637_0030.mRNA1, Pau_c00906_0010.mRNA1, Pau_c00936_0010.mRNA1, Pau_c00945_0020.mRNA1, Pau_c009…
GO:0065009	BP	p	regulation of molecular function	371088	382/64669	7.333866046871017e-07	2	1	0.0038238777568385483	0.0037274819364001015	0.0036728001162730055	1.8472839405017142e-05	Pau_c00098_0080.mRNA1
GO:0006511	BP	p	ubiquitin-dependent protein catabolic process	14/2916	917/64669	8.088178544698807e-07	8	14	0.004217176293205958	0.004110865842253349	0.004049750997330692	2.027488602502864e-05	Pau_c00093_0180.mRNA1, Pau_c00210_0160.mRNA1, Pau_c00301_0010.mRNA1, Pau_c00680_0040.mRNA1, Pau_c01109_0140.mRNA1, Pau_c01528_0190.mRNA1, Pau_c01882_0030.mRNA1, Pau_c01932_0020.mRNA1, Pau_c02369_0010.mRNA1, Pau_c03543_0080.mRNA1, Pau_c03746_0070.mRNA1, Pau_c05337_0030.mRNA1, Pau_c07261_0010.mRNA1, Pau_c09656_0030.mRNA1
GO:0009259	BP	p	ribonucleotide metabolic process	371179	527/64669	8.254808779866476e-07	8	4	0.0043040572978223805	0.004195556670757176	0.004132357275201158	2.0593575587666892e-05	Pau_c00910_0010.mRNA1, Pau_c00967_0080.mRNA1, Pau_c03195_0010.mRNA1, Pau_c05404_0030.mRNA1
GO:0170039	BP	p	proteinogenic amino acid metabolic process	371179	533/64669	8.658201777452803e-07	6	4	0.004514386406763891	0.004400583610459033	0.004333429989615128	2.1395196240587166e-05	Pau_c00829_0030.mRNA1, Pau_c00978_0180.mRNA1, Pau_c02056_0010.mRNA1, Pau_c02499_0010.mRNA1
GO:0170033	BP	p	L-amino acid metabolic process	371179	533/64669	8.658201777452803e-07	7	4	0.004514386406763891	0.004400583610459033	0.004333429989615128	2.1395196240587166e-05	Pau_c00829_0030.mRNA1, Pau_c00978_0180.mRNA1, Pau_c02056_0010.mRNA1, Pau_c02499_0010.mRNA1
GO:0071826	BP	p	protein-RNA complex organization	0/2916	319/64669	8.985894142377136e-07	5	0	0.004685245205835439	0.004567135244091995	0.004495642839431282	2.2100213235072827e-05
GO:0016071	BP	p	mRNA metabolic process	17/2916	1020/64669	9.070080595114498e-07	7	17	0.0047291400222926995	0.004609923519724872	0.0045368543136762715	2.2202535315928167e-05	Pau_c00004_0360.mRNA1, Pau_c00116_0670.mRNA1, Pau_c00259_0040.mRNA1, Pau_c00428_0030.mRNA1, Pau_c00546_0150.mRNA1, Pau_c01203_0230.mRNA1, Pau_c01264_0060.mRNA1, Pau_c01885_0010.mRNA1, Pau_c02627_0010.mRNA1, Pau_c03329_0010.mRNA1, Pau_c03768_0010.mRNA1, Pau_c03801_0010.mRNA1, Pau_c03995_0020.mRNA1, Pau_c05946_0010.mRNA1, Pau_c07325_0050.mRNA1, Pau_c08009_0010.mRNA1, Pau_c08781_0010.mRNA1
GO:0035556	BP	p	intracellular signal transduction	17/2916	1022/64669	9.143938741022368e-07	5	17	0.004767649659569062	0.00464746237071671	0.004572883764385286	2.2278736726958237e-05	Pau_c00231_0040.mRNA1, Pau_c00270_0160.mRNA1, Pau_c00327_0020.mRNA1, Pau_c00362_0360.mRNA1, Pau_c01066_0090.mRNA1, Pau_c01176_0010.mRNA1, Pau_c01260_0110.mRNA1, Pau_c01373_0040.mRNA1, Pau_c01551_0010.mRNA1, Pau_c01570_0080.mRNA1, Pau_c02140_0050.mRNA1, Pau_c02586_0010.mRNA1, Pau_c02736_0010.mRNA1, Pau_c02973_0040.mRNA1, Pau_c03064_0110.mRNA1, Pau_c03266_0080.mRNA1, Pau_c05199_0010.mRNA1
GO:0008299	BP	p	isoprenoid biosynthetic process	371119	434/64669	1.0527685235122726e-06	6	2	0.005489135081592989	0.00535075992596953	0.005263842617561363	2.5530860844618555e-05	Pau_c00032_0350.mRNA1, Pau_c01671_0100.mRNA1
GO:0044282	BP	p	small molecule catabolic process	371209	563/64669	1.130792529703815e-06	3	5	0.005895952249875692	0.005747321673655974	0.005652831855989372	2.7296075230905982e-05	Pau_c00032_0350.mRNA1, Pau_c00906_0010.mRNA1, Pau_c01671_0100.mRNA1, Pau_c02570_0020.mRNA1, Pau_c02739_0010.mRNA1
GO:0070482	BP	p	response to oxygen levels	15/2916	947/64669	1.1572478719882056e-06	3	15	0.006033890404546504	0.005881782556710172	0.005783924864197052	2.7805946564730435e-05	Pau_c00030_1300.mRNA1, Pau_c00105_0130.mRNA1, Pau_c00237_0050.mRNA1, Pau_c00618_0010.mRNA1, Pau_c00655_0080.mRNA1, Pau_c00655_0100.mRNA1, Pau_c00679_0180.mRNA1, Pau_c00827_0020.mRNA1, Pau_c00861_0020.mRNA1, Pau_c00906_0010.mRNA1, Pau_c01039_0080.mRNA1, Pau_c01456_0030.mRNA1, Pau_c02570_0020.mRNA1, Pau_c03099_0090.mRNA1, Pau_c05860_0010.mRNA1
GO:0022618	BP	p	protein-RNA complex assembly	0/2916	309/64669	1.2866754608829372e-06	6	0	0.0067087258530436344	0.006539606133788952	0.0064295172780320375	3.077397180295245e-05
GO:0065008	BP	p	regulation of biological quality	37/2916	1645/64669	1.2985370940957097e-06	2	37	0.006770572408615031	0.006599893604618443	0.006487491322102166	3.0894476686207636e-05	Pau_c00083_0190.mRNA1, Pau_c00083_0220.mRNA1, Pau_c00107_0620.mRNA1, Pau_c00181_0060.mRNA1, Pau_c00188_0290.mRNA1, Pau_c00209_0150.mRNA1, Pau_c00231_0040.mRNA1, Pau_c00260_0480.mRNA1, Pau_c00332_0100.mRNA1, Pau_c00538_0300.mRNA1, Pau_c00610_0030.mRNA1, Pau_c00700_0220.mRNA1, Pau_c00816_0070.mRNA1, Pau_c01168_0080.mRNA1, Pau_c01275_0010.mRNA1, Pau_c01275_0030.mRNA1, Pau_c01570_0090.mRNA1, Pau_c016…
GO:0045934	BP	p	negative regulation of nucleobase-containing compound metabolic process	371423	835/64669	1.3035644171395627e-06	6	12	0.00679678487096568	0.006625445279157692	0.0065113042636121155	3.0894476686207636e-05	Pau_c00045_0250.mRNA1, Pau_c00095_0380.mRNA1, Pau_c00353_0030.mRNA1, Pau_c00366_0400.mRNA1, Pau_c00656_0020.mRNA1, Pau_c01307_0100.mRNA1, Pau_c01458_0010.mRNA1, Pau_c01458_0030.mRNA1, Pau_c01843_0110.mRNA1, Pau_c03429_0030.mRNA1, Pau_c03806_0020.mRNA1, Pau_c05831_0010.mRNA1
GO:0036293	BP	p	response to decreased oxygen levels	15/2916	932/64669	1.509454991375792e-06	4	15	0.00787029832503338	0.007671896620695382	0.007538218226930706	3.561220961553566e-05	Pau_c00030_1300.mRNA1, Pau_c00105_0130.mRNA1, Pau_c00237_0050.mRNA1, Pau_c00618_0010.mRNA1, Pau_c00655_0080.mRNA1, Pau_c00655_0100.mRNA1, Pau_c00679_0180.mRNA1, Pau_c00827_0020.mRNA1, Pau_c00861_0020.mRNA1, Pau_c00906_0010.mRNA1, Pau_c01039_0080.mRNA1, Pau_c01456_0030.mRNA1, Pau_c02570_0020.mRNA1, Pau_c03099_0090.mRNA1, Pau_c05860_0010.mRNA1
GO:0048364	BP	p	root development	38/2916	1665/64669	1.989191586391165e-06	4	38	0.010371644931443534	0.010110186985860739	0.009932033590851087	4.6719121312808714e-05	Pau_c00061_0470.mRNA1, Pau_c00064_0750.mRNA1, Pau_c00128_0460.mRNA1, Pau_c00133_0090.mRNA1, Pau_c00174_0490.mRNA1, Pau_c00184_0130.mRNA1, Pau_c00212_0180.mRNA1, Pau_c00263_0270.mRNA1, Pau_c00263_0280.mRNA1, Pau_c00298_0010.mRNA1, Pau_c00302_0330.mRNA1, Pau_c00318_0120.mRNA1, Pau_c00335_0130.mRNA1, Pau_c00538_0300.mRNA1, Pau_c00673_0240.mRNA1, Pau_c00755_0210.mRNA1, Pau_c00816_0070.mRNA1, Pau_c010…
GO:0016051	BP	p	carbohydrate biosynthetic process	19/2916	1059/64669	2.122732358857276e-06	4	19	0.011067926519081837	0.010788916068119771	0.010596679935415522	4.9415904834275506e-05	Pau_c00001_0110.mRNA1, Pau_c00084_0300.mRNA1, Pau_c00149_0120.mRNA1, Pau_c00214_0330.mRNA1, Pau_c00270_0030.mRNA1, Pau_c00294_0360.mRNA1, Pau_c00930_0050.mRNA1, Pau_c00965_0270.mRNA1, Pau_c01039_0080.mRNA1, Pau_c01296_0080.mRNA1, Pau_c01314_0050.mRNA1, Pau_c01463_0160.mRNA1, Pau_c01566_0020.mRNA1, Pau_c01631_0010.mRNA1, Pau_c01941_0010.mRNA1, Pau_c02268_0090.mRNA1, Pau_c02292_0040.mRNA1, Pau_c028…
GO:0044085	BP	p	cellular component biogenesis	40/2916	1712/64669	2.1229694443570603e-06	3	40	0.011069162682877713	0.010790121069564004	0.010595740496786087	4.9415904834275506e-05	Pau_c00001_0110.mRNA1, Pau_c00084_0300.mRNA1, Pau_c00149_0120.mRNA1, Pau_c00160_0050.mRNA1, Pau_c00192_0190.mRNA1, Pau_c00214_0330.mRNA1, Pau_c00270_0030.mRNA1, Pau_c00294_0360.mRNA1, Pau_c00498_0140.mRNA1, Pau_c00829_0160.mRNA1, Pau_c00965_0270.mRNA1, Pau_c01251_0120.mRNA1, Pau_c01275_0010.mRNA1, Pau_c01275_0030.mRNA1, Pau_c01286_0270.mRNA1, Pau_c01296_0080.mRNA1, Pau_c01314_0050.mRNA1, Pau_c014…
GO:0023057	BP	p	negative regulation of signaling	371088	357/64669	2.2745282713919236e-06	4	1	0.01185939040703749	0.011560428007901755	0.011349896074245698	5.2244010603689384e-05	Pau_c02369_0010.mRNA1
GO:0010648	BP	p	negative regulation of cell communication	371088	357/64669	2.2745282713919236e-06	5	1	0.01185939040703749	0.011560428007901755	0.011349896074245698	5.2244010603689384e-05	Pau_c02369_0010.mRNA1
GO:0009968	BP	p	negative regulation of signal transduction	371088	357/64669	2.2745282713919236e-06	6	1	0.01185939040703749	0.011560428007901755	0.011349896074245698	5.2244010603689384e-05	Pau_c02369_0010.mRNA1
GO:0044036	BP	p	cell wall macromolecule metabolic process	371332	703/64669	2.4109285091588636e-06	4	9	0.012570581246754316	0.012253690496127687	0.012023300475175252	5.513412827523822e-05	Pau_c00124_0050.mRNA1, Pau_c00149_0120.mRNA1, Pau_c01131_0010.mRNA1, Pau_c01296_0080.mRNA1, Pau_c01566_0020.mRNA1, Pau_c01631_0010.mRNA1, Pau_c01941_0010.mRNA1, Pau_c02292_0040.mRNA1, Pau_c04973_0030.mRNA1
GO:0030154	BP	p	cell differentiation	49/2916	1972/64669	2.5498200035842397e-06	3	49	0.013294761498688225	0.012959614947544532	0.012713402537871019	5.805572706850754e-05	Pau_c00044_0440.mRNA1, Pau_c00044_0450.mRNA1, Pau_c00061_0470.mRNA1, Pau_c00210_0160.mRNA1, Pau_c00217_0420.mRNA1, Pau_c00263_0020.mRNA1, Pau_c00302_0330.mRNA1, Pau_c00357_0020.mRNA1, Pau_c00474_0010.mRNA1, Pau_c00550_0170.mRNA1, Pau_c00575_0130.mRNA1, Pau_c00629_0010.mRNA1, Pau_c00673_0240.mRNA1, Pau_c00726_0010.mRNA1, Pau_c00755_0210.mRNA1, Pau_c00933_0040.mRNA1, Pau_c00936_0010.mRNA1, Pau_c010…
GO:1901657	BP	p	glycosyl compound metabolic process	371270	631/64669	2.593145299402392e-06	4	7	0.013520659591084073	0.01317981839347501	0.012926829317520925	5.878547648297423e-05	Pau_c00117_0570.mRNA1, Pau_c01416_0070.mRNA1, Pau_c01728_0040.mRNA1, Pau_c02993_0010.mRNA1, Pau_c03319_0020.mRNA1, Pau_c03809_0030.mRNA1, Pau_c12623_0010.mRNA1
GO:0002376	BP	p	immune system process	15/2916	920/64669	2.7457168473589857e-06	1	15	0.014316167642129752	0.013955272547371703	0.013684652767237186	6.170761914711099e-05	Pau_c00123_0250.mRNA1, Pau_c00362_0330.mRNA1, Pau_c01230_0110.mRNA1, Pau_c01418_0150.mRNA1, Pau_c01567_0030.mRNA1, Pau_c01570_0080.mRNA1, Pau_c01913_0110.mRNA1, Pau_c01984_0030.mRNA1, Pau_c03460_0070.mRNA1, Pau_c03908_0040.mRNA1, Pau_c04345_0020.mRNA1, Pau_c04699_0010.mRNA1, Pau_c05027_0070.mRNA1, Pau_c10925_0030.mRNA1, Pau_c12374_0010.mRNA1
GO:0001666	BP	p	response to hypoxia	15/2916	920/64669	2.7457168473589857e-06	5	15	0.014316167642129752	0.013955272547371703	0.013684652767237186	6.170761914711099e-05	Pau_c00030_1300.mRNA1, Pau_c00105_0130.mRNA1, Pau_c00237_0050.mRNA1, Pau_c00618_0010.mRNA1, Pau_c00655_0080.mRNA1, Pau_c00655_0100.mRNA1, Pau_c00679_0180.mRNA1, Pau_c00827_0020.mRNA1, Pau_c00861_0020.mRNA1, Pau_c00906_0010.mRNA1, Pau_c01039_0080.mRNA1, Pau_c01456_0030.mRNA1, Pau_c02570_0020.mRNA1, Pau_c03099_0090.mRNA1, Pau_c05860_0010.mRNA1
GO:0009617	BP	p	response to bacterium	96/2916	3272/64669	2.8606859095954117e-06	5	96	0.014915616332630477	0.014539609785047288	0.01425193720160434	6.401552074090334e-05	Pau_c00001_0110.mRNA1, Pau_c00011_0730.mRNA1, Pau_c00030_0170.mRNA1, Pau_c00030_1300.mRNA1, Pau_c00056_0510.mRNA1, Pau_c00064_0990.mRNA1, Pau_c00065_0460.mRNA1, Pau_c00075_0030.mRNA1, Pau_c00075_0040.mRNA1, Pau_c00079_0990.mRNA1, Pau_c00101_0510.mRNA1, Pau_c00105_0130.mRNA1, Pau_c00117_0570.mRNA1, Pau_c00117_0660.mRNA1, Pau_c00131_0080.mRNA1, Pau_c00142_0130.mRNA1, Pau_c00147_0100.mRNA1, Pau_c001…
GO:0072524	BP	p	pyridine-containing compound metabolic process	0/2916	295/64669	2.9889339932455653e-06	4	0	0.015584301840782378	0.015191438455122101	0.014887880220356161	6.652317009156487e-05
GO:0098771	BP	p	inorganic ion homeostasis	371301	665/64669	3.0110218913711757e-06	3	8	0.01569946814160931	0.01530370153812644	0.014994889019028455	6.652317009156487e-05	Pau_c00131_0080.mRNA1, Pau_c00270_0160.mRNA1, Pau_c00327_0020.mRNA1, Pau_c00789_0070.mRNA1, Pau_c01037_0160.mRNA1, Pau_c01549_0180.mRNA1, Pau_c01830_0100.mRNA1, Pau_c02140_0050.mRNA1
GO:0045087	BP	p	innate immune response	371301	665/64669	3.0110218913711757e-06	7	8	0.01569946814160931	0.01530370153812644	0.014994889019028455	6.652317009156487e-05	Pau_c00362_0330.mRNA1, Pau_c01418_0150.mRNA1, Pau_c01567_0030.mRNA1, Pau_c01984_0030.mRNA1, Pau_c03460_0070.mRNA1, Pau_c03908_0040.mRNA1, Pau_c04345_0020.mRNA1, Pau_c12374_0010.mRNA1
GO:0046486	BP	p	glycerolipid metabolic process	371148	451/64669	3.3237636098328717e-06	5	3	0.01733010346166859	0.016893230306274664	0.016545695249748034	7.312279941632317e-05	Pau_c01500_0150.mRNA1, Pau_c02460_0030.mRNA1, Pau_c02518_0050.mRNA1
GO:0009555	BP	p	pollen development	371332	699/64669	3.404843522104218e-06	5	9	0.017752854124251392	0.01730532388211151	0.016945906209512696	7.459182405147645e-05	Pau_c00154_0230.mRNA1, Pau_c01176_0010.mRNA1, Pau_c01286_0270.mRNA1, Pau_c01475_0090.mRNA1, Pau_c02049_0050.mRNA1, Pau_c02970_0110.mRNA1, Pau_c03064_0060.mRNA1, Pau_c03674_0050.mRNA1, Pau_c05553_0040.mRNA1
GO:0032879	BP	p	regulation of localization	371119	392/64669	4.19360200688873e-06	3	2	0.021865440863917836	0.0213142367602939	0.020867363586278317	9.148720026743865e-05	Pau_c00098_0080.mRNA1, Pau_c02973_0040.mRNA1
GO:0010410	BP	p	hemicellulose metabolic process	371119	400/64669	4.541975073769175e-06	6	2	0.023681858034632478	0.023084864019676677	0.022596325992001644	9.867440847763533e-05	Pau_c01566_0020.mRNA1, Pau_c01941_0010.mRNA1
GO:0048609	BP	p	multicellular organismal reproductive process	371148	438/64669	4.604267910863118e-06	2	3	0.0240066528872403	0.023401471145510198	0.02290162858863315	9.961266758190994e-05	Pau_c00047_0090.mRNA1, Pau_c00421_0090.mRNA1, Pau_c00485_0050.mRNA1
GO:0007389	BP	p	pattern specification process	16/2916	929/64669	4.783767122101974e-06	2	16	0.02494256177463969	0.02431378678260363	0.023789673898213116	0.00010306843708528798	Pau_c00030_0170.mRNA1, Pau_c00064_0060.mRNA1, Pau_c00168_0140.mRNA1, Pau_c00263_0270.mRNA1, Pau_c00263_0280.mRNA1, Pau_c00558_0150.mRNA1, Pau_c00609_0080.mRNA1, Pau_c00760_0030.mRNA1, Pau_c00940_0040.mRNA1, Pau_c01618_0010.mRNA1, Pau_c01961_0050.mRNA1, Pau_c02683_0030.mRNA1, Pau_c04436_0010.mRNA1, Pau_c05266_0070.mRNA1, Pau_c05808_0010.mRNA1, Pau_c11546_0010.mRNA1
GO:0001101	BP	p	response to acid chemical	99/2916	3326/64669	5.117955141525412e-06	3	99	0.026685018107913495	0.02601231767722456	0.025446472963664347	0.00010981488933297735	Pau_c00001_0110.mRNA1, Pau_c00012_0170.mRNA1, Pau_c00029_0240.mRNA1, Pau_c00030_1300.mRNA1, Pau_c00043_0490.mRNA1, Pau_c00045_0250.mRNA1, Pau_c00048_0570.mRNA1, Pau_c00059_0220.mRNA1, Pau_c00065_0460.mRNA1, Pau_c00075_0030.mRNA1, Pau_c00075_0040.mRNA1, Pau_c00101_0510.mRNA1, Pau_c00105_0130.mRNA1, Pau_c00117_0660.mRNA1, Pau_c00174_0450.mRNA1, Pau_c00189_0010.mRNA1, Pau_c00191_0150.mRNA1, Pau_c002…
GO:0048878	BP	p	chemical homeostasis	28/2916	1313/64669	5.874126657998602e-06	2	28	0.03062769639480471	0.029855605310868547	0.02920028361691105	0.00012552269313253412	Pau_c00027_1260.mRNA1, Pau_c00107_0620.mRNA1, Pau_c00131_0080.mRNA1, Pau_c00209_0150.mRNA1, Pau_c00270_0160.mRNA1, Pau_c00327_0020.mRNA1, Pau_c00490_0110.mRNA1, Pau_c00490_0130.mRNA1, Pau_c00550_0170.mRNA1, Pau_c00695_0100.mRNA1, Pau_c00700_0220.mRNA1, Pau_c00789_0070.mRNA1, Pau_c00829_0030.mRNA1, Pau_c00978_0180.mRNA1, Pau_c01037_0160.mRNA1, Pau_c01186_0150.mRNA1, Pau_c01511_0110.mRNA1, Pau_c015…
GO:0006109	BP	p	regulation of carbohydrate metabolic process	0/2916	271/64669	5.8981702756944505e-06	5	0	0.030753059817470865	0.029977808457304828	0.029313906270201417	0.00012552269313253412
GO:0022411	BP	p	cellular component disassembly	0/2916	273/64669	5.958984787424218e-06	4	0	0.03107014668162987	0.03028690190473753	0.02961019540871094	0.00012630140927491818
GO:0046496	BP	p	nicotinamide nucleotide metabolic process	0/2916	274/64669	6.021342601290954e-06	9	0	0.03139528032313103	0.030603839278962996	0.029914030043213462	0.0001271063980693564
GO:0019362	BP	p	pyridine nucleotide metabolic process	0/2916	275/64669	6.105820227648405e-06	8	0	0.031835746666958785	0.03103320194289071	0.03032760907072963	0.00012836994623773704
GO:0006955	BP	p	immune response	371362	710/64669	6.682720338312978e-06	2	10	0.03484370384396387	0.03396533177436871	0.03318638920006225	0.00013993455359021632	Pau_c00362_0330.mRNA1, Pau_c01418_0150.mRNA1, Pau_c01567_0030.mRNA1, Pau_c01984_0030.mRNA1, Pau_c03460_0070.mRNA1, Pau_c03908_0040.mRNA1, Pau_c04345_0020.mRNA1, Pau_c04699_0010.mRNA1, Pau_c05027_0070.mRNA1, Pau_c12374_0010.mRNA1
GO:0036211	BP	p	protein modification process	134/2916	4227/64669	6.962713309608815e-06	5	134	0.03630358719630036	0.035388413047130036	0.03456987158220777	0.00014521434878520147	Pau_c00002_0760.mRNA1, Pau_c00008_0880.mRNA1, Pau_c00010_0380.mRNA1, Pau_c00030_1300.mRNA1, Pau_c00032_0350.mRNA1, Pau_c00036_0560.mRNA1, Pau_c00050_0180.mRNA1, Pau_c00064_0990.mRNA1, Pau_c00070_0040.mRNA1, Pau_c00075_0030.mRNA1, Pau_c00075_0040.mRNA1, Pau_c00079_0990.mRNA1, Pau_c00084_0580.mRNA1, Pau_c00095_0080.mRNA1, Pau_c00095_0380.mRNA1, Pau_c00101_0510.mRNA1, Pau_c00105_0130.mRNA1, Pau_c001…
GO:0042592	BP	p	homeostatic process	33/2916	1460/64669	7.063115150836215e-06	1	33	0.03682708239646002	0.035898711499766915	0.03506130360875097	0.00014672144381059772	Pau_c00027_1260.mRNA1, Pau_c00107_0620.mRNA1, Pau_c00131_0080.mRNA1, Pau_c00209_0150.mRNA1, Pau_c00270_0160.mRNA1, Pau_c00327_0020.mRNA1, Pau_c00490_0110.mRNA1, Pau_c00490_0130.mRNA1, Pau_c00550_0170.mRNA1, Pau_c00657_0360.mRNA1, Pau_c00695_0100.mRNA1, Pau_c00700_0220.mRNA1, Pau_c00789_0070.mRNA1, Pau_c00829_0030.mRNA1, Pau_c00944_0030.mRNA1, Pau_c00978_0180.mRNA1, Pau_c01037_0160.mRNA1, Pau_c011…
GO:0032774	BP	p	RNA biosynthetic process	371423	778/64669	7.601147477935069e-06	7	12	0.03963238294995345	0.03863329346191761	0.037724494932991744	0.0001572713609125137	Pau_c00047_0560.mRNA1, Pau_c00047_0690.mRNA1, Pau_c00047_0700.mRNA1, Pau_c00600_0070.mRNA1, Pau_c00600_0230.mRNA1, Pau_c00651_0070.mRNA1, Pau_c00887_0150.mRNA1, Pau_c01902_0060.mRNA1, Pau_c02360_0010.mRNA1, Pau_c03245_0050.mRNA1, Pau_c04120_0010.mRNA1, Pau_c07132_0030.mRNA1
GO:1903046	BP	p	meiotic cell cycle process	371332	664/64669	8.24723386531231e-06	3	9	0.04300107737373838	0.04191706674453728	0.04092277443967968	0.00016996473270252326	Pau_c00238_0240.mRNA1, Pau_c00760_0030.mRNA1, Pau_c00894_0200.mRNA1, Pau_c01351_0010.mRNA1, Pau_c01351_0040.mRNA1, Pau_c01351_0060.mRNA1, Pau_c01961_0050.mRNA1, Pau_c03266_0080.mRNA1, Pau_c03895_0010.mRNA1
GO:1901362	BP	p	organic cyclic compound biosynthetic process	120/2916	3849/64669	8.375440903859179e-06	4	120	0.04366954887272176	0.04256868680038313	0.04155056232404539	0.0001719273577666211	Pau_c00014_1220.mRNA1, Pau_c00015_0500.mRNA1, Pau_c00022_0040.mRNA1, Pau_c00027_0480.mRNA1, Pau_c00046_0300.mRNA1, Pau_c00047_0560.mRNA1, Pau_c00047_0690.mRNA1, Pau_c00047_0700.mRNA1, Pau_c00075_0030.mRNA1, Pau_c00075_0040.mRNA1, Pau_c00083_0190.mRNA1, Pau_c00083_0220.mRNA1, Pau_c00101_0510.mRNA1, Pau_c00108_0120.mRNA1, Pau_c00116_0650.mRNA1, Pau_c00116_0680.mRNA1, Pau_c00117_0660.mRNA1, Pau_c001…
GO:0008219	BP	p	cell death	371270	588/64669	8.830397244453591e-06	2	7	0.046041691232581027	0.04488103001824146	0.043798770332489814	0.00018055565189247462	Pau_c00362_0330.mRNA1, Pau_c01567_0030.mRNA1, Pau_c02968_0010.mRNA1, Pau_c03460_0070.mRNA1, Pau_c03908_0040.mRNA1, Pau_c04345_0020.mRNA1, Pau_c12374_0010.mRNA1
GO:0070925	BP	p	organelle assembly	0/2916	269/64669	9.468854370218004e-06	5	0	0.049370606686316675	0.04812602711560204	0.04695604882191108	0.0001928539323684245
GO:0010383	BP	p	cell wall polysaccharide metabolic process	371301	624/64669	1.0131370307639055e-05	5	8	0.05282496478403003	0.05149330458362692	0.050231333985274434	0.00020554461005459158	Pau_c00149_0120.mRNA1, Pau_c01131_0010.mRNA1, Pau_c01296_0080.mRNA1, Pau_c01566_0020.mRNA1, Pau_c01631_0010.mRNA1, Pau_c01941_0010.mRNA1, Pau_c02292_0040.mRNA1, Pau_c04973_0030.mRNA1
GO:0009150	BP	p	purine ribonucleotide metabolic process	371179	462/64669	1.3288624336908021e-05	9	4	0.06928688729263842	0.06754023983921094	0.06585842221371616	0.00026751693935381633	Pau_c00910_0010.mRNA1, Pau_c00967_0080.mRNA1, Pau_c03195_0010.mRNA1, Pau_c05404_0030.mRNA1
GO:0051253	BP	p	negative regulation of RNA metabolic process	371423	758/64669	1.3535210214621943e-05	7	12	0.07057258605903881	0.06879352753096275	0.06706696661345173	0.0002714330233039954	Pau_c00045_0250.mRNA1, Pau_c00095_0380.mRNA1, Pau_c00353_0030.mRNA1, Pau_c00366_0400.mRNA1, Pau_c00656_0020.mRNA1, Pau_c01307_0100.mRNA1, Pau_c01458_0010.mRNA1, Pau_c01458_0030.mRNA1, Pau_c01843_0110.mRNA1, Pau_c03429_0030.mRNA1, Pau_c03806_0020.mRNA1, Pau_c05831_0010.mRNA1
GO:0009611	BP	p	response to wounding	56/2916	2099/64669	1.371258318383921e-05	3	56	0.07149740872053764	0.0696950364139142	0.06793213709273944	0.0002739364318794546	Pau_c00017_0260.mRNA1, Pau_c00030_1300.mRNA1, Pau_c00043_0490.mRNA1, Pau_c00065_0460.mRNA1, Pau_c00083_0190.mRNA1, Pau_c00083_0220.mRNA1, Pau_c00105_0130.mRNA1, Pau_c00137_0220.mRNA1, Pau_c00174_0490.mRNA1, Pau_c00182_0020.mRNA1, Pau_c00189_0010.mRNA1, Pau_c00227_0430.mRNA1, Pau_c00227_0440.mRNA1, Pau_c00233_0040.mRNA1, Pau_c00260_0310.mRNA1, Pau_c00449_0030.mRNA1, Pau_c00583_0150.mRNA1, Pau_c006…
GO:0009826	BP	p	unidimensional cell growth	24/2916	1154/64669	1.5239868452615808e-05	4	24	0.07946067411193883	0.07745755650183375	0.0754830684458061	0.000303285015694423	Pau_c00021_0440.mRNA1, Pau_c00033_0950.mRNA1, Pau_c00053_0320.mRNA1, Pau_c00192_0290.mRNA1, Pau_c00253_0120.mRNA1, Pau_c00332_0100.mRNA1, Pau_c01032_0060.mRNA1, Pau_c01066_0050.mRNA1, Pau_c01224_0140.mRNA1, Pau_c01332_0080.mRNA1, Pau_c01618_0030.mRNA1, Pau_c01676_0020.mRNA1, Pau_c02292_0040.mRNA1, Pau_c02353_0010.mRNA1, Pau_c02441_0010.mRNA1, Pau_c02687_0020.mRNA1, Pau_c02973_0040.mRNA1, Pau_c033…
GO:0009414	BP	p	response to water deprivation	90/2916	3014/64669	1.531110900431929e-05	5	90	0.07983212234852077	0.07781964093031496	0.07582061178938912	0.0003035441914392425	Pau_c00001_0110.mRNA1, Pau_c00012_0170.mRNA1, Pau_c00043_0490.mRNA1, Pau_c00045_0250.mRNA1, Pau_c00048_0570.mRNA1, Pau_c00059_0220.mRNA1, Pau_c00065_0460.mRNA1, Pau_c00075_0030.mRNA1, Pau_c00075_0040.mRNA1, Pau_c00101_0510.mRNA1, Pau_c00105_0130.mRNA1, Pau_c00117_0660.mRNA1, Pau_c00189_0010.mRNA1, Pau_c00191_0150.mRNA1, Pau_c00217_0190.mRNA1, Pau_c00245_0010.mRNA1, Pau_c00318_0120.mRNA1, Pau_c004…
GO:0009415	BP	p	response to water	99/2916	3252/64669	1.6877753811315473e-05	4	99	0.08800060837219888	0.08578220826044061	0.0835617591198229	0.0003333356377734806	Pau_c00001_0110.mRNA1, Pau_c00012_0170.mRNA1, Pau_c00029_0240.mRNA1, Pau_c00030_1300.mRNA1, Pau_c00043_0490.mRNA1, Pau_c00045_0250.mRNA1, Pau_c00048_0570.mRNA1, Pau_c00059_0220.mRNA1, Pau_c00065_0460.mRNA1, Pau_c00075_0030.mRNA1, Pau_c00075_0040.mRNA1, Pau_c00101_0510.mRNA1, Pau_c00105_0130.mRNA1, Pau_c00117_0660.mRNA1, Pau_c00174_0450.mRNA1, Pau_c00189_0010.mRNA1, Pau_c00191_0150.mRNA1, Pau_c002…
GO:0019220	BP	p	regulation of phosphate metabolic process	0/2916	248/64669	1.9305813974609224e-05	6	0	0.1006605140636125	0.09812297142863557	0.09556377917431566	0.00037985099646646223
GO:0046434	BP	p	organophosphate catabolic process	0/2916	250/64669	1.981558767395652e-05	5	0	0.1033184741320093	0.10071392719988205	0.09806734339841082	0.00038841531628574925
GO:0062012	BP	p	regulation of small molecule metabolic process	371240	533/64669	2.0602676013653652e-05	4	6	0.10742235273519014	0.10471435146427659	0.10194204091555827	0.00040113422719239395	Pau_c00001_0110.mRNA1, Pau_c00065_0840.mRNA1, Pau_c00105_0130.mRNA1, Pau_c00725_0090.mRNA1, Pau_c01088_0130.mRNA1, Pau_c02279_0050.mRNA1
GO:0051174	BP	p	regulation of phosphorus metabolic process	0/2916	252/64669	2.061833005131599e-05	5	0	0.10750397288756158	0.10479391406092775	0.10199887876386021	0.00040113422719239395
GO:1905957	BP	p	regulation of cellular response to alcohol	371179	443/64669	2.5719786310197274e-05	5	4	0.13410296582136857	0.13072237516559737	0.12721006309023572	0.0004948448923297734	Pau_c00015_0010.mRNA1, Pau_c00977_0110.mRNA1, Pau_c01682_0010.mRNA1, Pau_c02376_0030.mRNA1
GO:0009787	BP	p	regulation of abscisic acid-activated signaling pathway	371179	443/64669	2.5719786310197274e-05	6	4	0.13410296582136857	0.13072237516559737	0.12721006309023572	0.0004948448923297734	Pau_c00015_0010.mRNA1, Pau_c00977_0110.mRNA1, Pau_c01682_0010.mRNA1, Pau_c02376_0030.mRNA1
GO:1901419	BP	p	regulation of response to alcohol	371179	443/64669	2.5719786310197274e-05	4	4	0.13410296582136857	0.13072237516559737	0.12721006309023572	0.0004948448923297734	Pau_c00015_0010.mRNA1, Pau_c00977_0110.mRNA1, Pau_c01682_0010.mRNA1, Pau_c02376_0030.mRNA1
GO:0031347	BP	p	regulation of defense response	61/2916	2201/64669	2.7273525200073733e-05	5	61	0.14220416039318445	0.13861934738854625	0.13481303506396447	0.0005228094132102369	Pau_c00030_1300.mRNA1, Pau_c00065_0460.mRNA1, Pau_c00075_0030.mRNA1, Pau_c00075_0040.mRNA1, Pau_c00101_0510.mRNA1, Pau_c00105_0130.mRNA1, Pau_c00117_0660.mRNA1, Pau_c00128_0460.mRNA1, Pau_c00163_0250.mRNA1, Pau_c00191_0150.mRNA1, Pau_c00435_0120.mRNA1, Pau_c00497_0120.mRNA1, Pau_c00536_0050.mRNA1, Pau_c00585_0160.mRNA1, Pau_c00635_0040.mRNA1, Pau_c00636_0250.mRNA1, Pau_c00680_0040.mRNA1, Pau_c007…
GO:0007017	BP	p	microtubule-based process	371332	634/64669	2.8420010161565703e-05	2	9	0.14818193298240356	0.14444642679932848	0.14045169021845771	0.0005427909633055077	Pau_c00022_1030.mRNA1, Pau_c00270_0160.mRNA1, Pau_c00327_0020.mRNA1, Pau_c00333_0070.mRNA1, Pau_c00940_0040.mRNA1, Pau_c01203_0230.mRNA1, Pau_c02140_0050.mRNA1, Pau_c03737_0030.mRNA1, Pau_c03995_0020.mRNA1
GO:0030258	BP	p	lipid modification	0/2916	241/64669	2.9044177593250586e-05	5	0	0.15143634197120856	0.14761879565911598	0.14350728148825115	0.0005526873794569655
GO:1901136	BP	p	carbohydrate derivative catabolic process	0/2916	242/64669	2.9518044036231856e-05	4	0	0.1539070816049129	0.15002725062023767	0.14581913753898537	0.000559662114926956
GO:0016143	BP	p	S-glycoside metabolic process	371270	551/64669	3.107321402406513e-05	5	7	0.1620157379214756	0.1579314964854227	0.15347060406485769	0.0005827904241779698	Pau_c00117_0570.mRNA1, Pau_c01416_0070.mRNA1, Pau_c01728_0040.mRNA1, Pau_c02993_0010.mRNA1, Pau_c03319_0020.mRNA1, Pau_c03809_0030.mRNA1, Pau_c12623_0010.mRNA1
GO:0019757	BP	p	glycosinolate metabolic process	371270	551/64669	3.107321402406513e-05	5	7	0.1620157379214756	0.1579314964854227	0.15347060406485769	0.0005827904241779698	Pau_c00117_0570.mRNA1, Pau_c01416_0070.mRNA1, Pau_c01728_0040.mRNA1, Pau_c02993_0010.mRNA1, Pau_c03319_0020.mRNA1, Pau_c03809_0030.mRNA1, Pau_c12623_0010.mRNA1
GO:0019760	BP	p	glucosinolate metabolic process	371270	551/64669	3.107321402406513e-05	6	7	0.1620157379214756	0.1579314964854227	0.15347060406485769	0.0005827904241779698	Pau_c00117_0570.mRNA1, Pau_c01416_0070.mRNA1, Pau_c01728_0040.mRNA1, Pau_c02993_0010.mRNA1, Pau_c03319_0020.mRNA1, Pau_c03809_0030.mRNA1, Pau_c12623_0010.mRNA1
GO:0104004	BP	p	cellular response to environmental stimulus	17/2916	901/64669	3.2343958863658814e-05	3	17	0.16864140151511706	0.16439013426948748	0.1596497809510199	0.0006022907196968466	Pau_c00059_0220.mRNA1, Pau_c00245_0010.mRNA1, Pau_c00401_0010.mRNA1, Pau_c00502_0120.mRNA1, Pau_c00911_0060.mRNA1, Pau_c00987_0150.mRNA1, Pau_c01005_0130.mRNA1, Pau_c01373_0040.mRNA1, Pau_c01471_0010.mRNA1, Pau_c01551_0010.mRNA1, Pau_c01830_0040.mRNA1, Pau_c02104_0040.mRNA1, Pau_c02736_0010.mRNA1, Pau_c03064_0110.mRNA1, Pau_c03612_0030.mRNA1, Pau_c05199_0010.mRNA1, Pau_c09942_0010.mRNA1
GO:0071214	BP	p	cellular response to abiotic stimulus	17/2916	901/64669	3.2343958863658814e-05	4	17	0.16864140151511706	0.16439013426948748	0.1596497809510199	0.0006022907196968466	Pau_c00059_0220.mRNA1, Pau_c00245_0010.mRNA1, Pau_c00401_0010.mRNA1, Pau_c00502_0120.mRNA1, Pau_c00911_0060.mRNA1, Pau_c00987_0150.mRNA1, Pau_c01005_0130.mRNA1, Pau_c01373_0040.mRNA1, Pau_c01471_0010.mRNA1, Pau_c01551_0010.mRNA1, Pau_c01830_0040.mRNA1, Pau_c02104_0040.mRNA1, Pau_c02736_0010.mRNA1, Pau_c03064_0110.mRNA1, Pau_c03612_0030.mRNA1, Pau_c05199_0010.mRNA1, Pau_c09942_0010.mRNA1
GO:0008652	BP	p	amino acid biosynthetic process	371179	429/64669	3.5083702428144583e-05	4	4	0.18292642446034585	0.17831504724406547	0.17310298778046537	0.0006509837169407325	Pau_c00829_0030.mRNA1, Pau_c00978_0180.mRNA1, Pau_c02056_0010.mRNA1, Pau_c02499_0010.mRNA1
GO:0009063	BP	p	amino acid catabolic process	0/2916	228/64669	4.168146528048076e-05	4	0	0.2173271599724267	0.21184857743886265	0.20561466822861157	0.0007706636878454847
GO:0072330	BP	p	monocarboxylic acid biosynthetic process	371393	692/64669	4.2204275863493186e-05	7	11	0.22005309435225348	0.21450579396270286	0.2081514885587484	0.0007775727715627331	Pau_c00137_0220.mRNA1, Pau_c00253_0120.mRNA1, Pau_c00347_0140.mRNA1, Pau_c01021_0010.mRNA1, Pau_c01021_0020.mRNA1, Pau_c01224_0140.mRNA1, Pau_c01235_0050.mRNA1, Pau_c01556_0010.mRNA1, Pau_c01556_0020.mRNA1, Pau_c01728_0040.mRNA1, Pau_c02993_0010.mRNA1
GO:0006869	BP	p	lipid transport	371088	290/64669	4.5966485618104485e-05	5	1	0.2396692560127968	0.2336274534143982	0.22666074058287322	0.0008439058310309745	Pau_c00237_0050.mRNA1
GO:0042594	BP	p	response to starvation	371240	504/64669	5.247470542481585e-05	3	6	0.27360311408498983	0.26670587564435994	0.25870029774434217	0.0009600109266139994	Pau_c00258_0110.mRNA1, Pau_c00396_0030.mRNA1, Pau_c00725_0020.mRNA1, Pau_c01763_0090.mRNA1, Pau_c02581_0050.mRNA1, Pau_c05005_0010.mRNA1
GO:0051049	BP	p	regulation of transport	371119	336/64669	5.3352120297352314e-05	4	2	0.27817795523039496	0.271165389994917	0.26297260094564956	0.000972650193113269	Pau_c00098_0080.mRNA1, Pau_c02973_0040.mRNA1
GO:0031667	BP	p	response to nutrient levels	371362	649/64669	5.4241198854658175e-05	2	10	0.28281361082818773	0.27568418573132425	0.2673006279557555	0.0009854132781469955	Pau_c00258_0110.mRNA1, Pau_c00396_0030.mRNA1, Pau_c00725_0020.mRNA1, Pau_c00829_0030.mRNA1, Pau_c00978_0180.mRNA1, Pau_c01641_0020.mRNA1, Pau_c01763_0090.mRNA1, Pau_c02581_0050.mRNA1, Pau_c04508_0020.mRNA1, Pau_c05005_0010.mRNA1
GO:0009409	BP	p	response to cold	43/2916	1663/64669	5.6111566942085955e-05	4	43	0.29256571003603615	0.2851904450708724	0.27646169032365747	0.001015853159847348	Pau_c00045_0250.mRNA1, Pau_c00102_0040.mRNA1, Pau_c00105_0130.mRNA1, Pau_c00214_0330.mRNA1, Pau_c00237_0050.mRNA1, Pau_c00253_0120.mRNA1, Pau_c00270_0160.mRNA1, Pau_c00294_0360.mRNA1, Pau_c00327_0020.mRNA1, Pau_c00653_0020.mRNA1, Pau_c00655_0080.mRNA1, Pau_c00655_0100.mRNA1, Pau_c00911_0060.mRNA1, Pau_c00921_0040.mRNA1, Pau_c01021_0010.mRNA1, Pau_c01021_0020.mRNA1, Pau_c01092_0050.mRNA1, Pau_c012…
GO:1902679	BP	p	negative regulation of RNA biosynthetic process	371423	717/64669	5.773218493058044e-05	8	12	0.3010156122280464	0.2934273343722465	0.28438874296803923	0.0010365832374291612	Pau_c00045_0250.mRNA1, Pau_c00095_0380.mRNA1, Pau_c00353_0030.mRNA1, Pau_c00366_0400.mRNA1, Pau_c00656_0020.mRNA1, Pau_c01307_0100.mRNA1, Pau_c01458_0010.mRNA1, Pau_c01458_0030.mRNA1, Pau_c01843_0110.mRNA1, Pau_c03429_0030.mRNA1, Pau_c03806_0020.mRNA1, Pau_c05831_0010.mRNA1
GO:0045892	BP	p	negative regulation of DNA-templated transcription	371423	717/64669	5.773218493058044e-05	9	12	0.3010156122280464	0.2934273343722465	0.28438874296803923	0.0010365832374291612	Pau_c00045_0250.mRNA1, Pau_c00095_0380.mRNA1, Pau_c00353_0030.mRNA1, Pau_c00366_0400.mRNA1, Pau_c00656_0020.mRNA1, Pau_c01307_0100.mRNA1, Pau_c01458_0010.mRNA1, Pau_c01458_0030.mRNA1, Pau_c01843_0110.mRNA1, Pau_c03429_0030.mRNA1, Pau_c03806_0020.mRNA1, Pau_c05831_0010.mRNA1
GO:0021700	BP	p	developmental maturation	371270	533/64669	5.78530345400625e-05	2	7	0.30164572209188584	0.2940415598482593	0.28486834207526773	0.0010365832374291612	Pau_c00027_0480.mRNA1, Pau_c00061_0470.mRNA1, Pau_c00210_0160.mRNA1, Pau_c00550_0170.mRNA1, Pau_c00575_0130.mRNA1, Pau_c01511_0110.mRNA1, Pau_c02292_0040.mRNA1
GO:0097435	BP	p	supramolecular fiber organization	371209	459/64669	6.108234470115156e-05	4	5	0.3184833452718042	0.3104547247677746	0.3007083829637691	0.0010906963879171378	Pau_c00231_0040.mRNA1, Pau_c00816_0070.mRNA1, Pau_c01203_0230.mRNA1, Pau_c02973_0040.mRNA1, Pau_c03995_0020.mRNA1
GO:0009755	BP	p	hormone-mediated signaling pathway	67/2916	2320/64669	6.705040264220914e-05	5	67	0.3496007993764785	0.34078774152661284	0.3300220818049534	0.001193176789680814	Pau_c00012_0170.mRNA1, Pau_c00015_0010.mRNA1, Pau_c00030_1290.mRNA1, Pau_c00030_1300.mRNA1, Pau_c00065_0460.mRNA1, Pau_c00075_0030.mRNA1, Pau_c00075_0040.mRNA1, Pau_c00101_0510.mRNA1, Pau_c00105_0130.mRNA1, Pau_c00117_0660.mRNA1, Pau_c00174_0660.mRNA1, Pau_c00191_0150.mRNA1, Pau_c00270_0160.mRNA1, Pau_c00318_0120.mRNA1, Pau_c00327_0020.mRNA1, Pau_c00357_0020.mRNA1, Pau_c00497_0120.mRNA1, Pau_c005…
GO:1901615	BP	p	organic hydroxy compound metabolic process	17/2916	871/64669	7.071545770954583e-05	3	17	0.368710396497572	0.35941560638274533	0.3479200519309655	0.0012498657508392271	Pau_c00032_0350.mRNA1, Pau_c00180_0050.mRNA1, Pau_c00245_0010.mRNA1, Pau_c00332_0100.mRNA1, Pau_c00580_0170.mRNA1, Pau_c00618_0010.mRNA1, Pau_c01275_0010.mRNA1, Pau_c01275_0030.mRNA1, Pau_c01552_0050.mRNA1, Pau_c01671_0100.mRNA1, Pau_c02104_0040.mRNA1, Pau_c02687_0020.mRNA1, Pau_c02739_0010.mRNA1, Pau_c03374_0040.mRNA1, Pau_c03374_0050.mRNA1, Pau_c03425_0030.mRNA1, Pau_c05407_0010.mRNA1
GO:0003002	BP	p	regionalization	371393	667/64669	7.338465627486532e-05	3	11	0.3826275978171478	0.37298197011683387	0.3609791242160625	0.00129266080343631	Pau_c00064_0060.mRNA1, Pau_c00168_0140.mRNA1, Pau_c00263_0270.mRNA1, Pau_c00263_0280.mRNA1, Pau_c00760_0030.mRNA1, Pau_c00940_0040.mRNA1, Pau_c01618_0010.mRNA1, Pau_c01961_0050.mRNA1, Pau_c04436_0010.mRNA1, Pau_c05266_0070.mRNA1, Pau_c11546_0010.mRNA1
GO:0051640	BP	p	organelle localization	371148	369/64669	7.433201961873782e-05	2	3	0.387567150292099	0.3777970018189727	0.3655648724849526	0.0013049398999733974	Pau_c00256_0160.mRNA1, Pau_c00256_0280.mRNA1, Pau_c02973_0040.mRNA1
GO:0006650	BP	p	glycerophospholipid metabolic process	371148	370/64669	7.470855054909602e-05	6	3	0.38953038256298667	0.3797107431287215	0.36734194304990514	0.0013071489347751231	Pau_c01500_0150.mRNA1, Pau_c02460_0030.mRNA1, Pau_c02518_0050.mRNA1
GO:0044087	BP	p	regulation of cellular component biogenesis	371119	326/64669	7.521277221330099e-05	4	2	0.39215939432015134	0.3822734803443371	0.3697459882005877	0.0013115698806694027	Pau_c00816_0070.mRNA1, Pau_c02973_0040.mRNA1
GO:0071396	BP	p	cellular response to lipid	21/2916	996/64669	7.786278526733054e-05	5	21	0.40597656238386143	0.39574233255269453	0.3826955895889296	0.0013532552079462048	Pau_c00012_0170.mRNA1, Pau_c00059_0220.mRNA1, Pau_c00065_0460.mRNA1, Pau_c00246_0130.mRNA1, Pau_c00502_0120.mRNA1, Pau_c00556_0010.mRNA1, Pau_c00573_0010.mRNA1, Pau_c00636_0250.mRNA1, Pau_c01049_0030.mRNA1, Pau_c01203_0230.mRNA1, Pau_c01392_0110.mRNA1, Pau_c01636_0010.mRNA1, Pau_c01704_0010.mRNA1, Pau_c01995_0020.mRNA1, Pau_c02292_0040.mRNA1, Pau_c02405_0110.mRNA1, Pau_c02803_0010.mRNA1, Pau_c039…
GO:0012501	BP	p	programmed cell death	371270	524/64669	7.877302732860936e-05	3	7	0.4107225644913692	0.40036869308271267	0.3870906562927864	0.0013645267923301303	Pau_c00362_0330.mRNA1, Pau_c01567_0030.mRNA1, Pau_c02968_0010.mRNA1, Pau_c03460_0070.mRNA1, Pau_c03908_0040.mRNA1, Pau_c04345_0020.mRNA1, Pau_c12374_0010.mRNA1
GO:1905958	BP	p	negative regulation of cellular response to alcohol	0/2916	211/64669	9.123396038804436e-05	6	0	0.4756938694632633	0.46370214176160107	0.44823244738646195	0.001564782465339682
GO:0009788	BP	p	negative regulation of abscisic acid-activated signaling pathway	0/2916	211/64669	9.123396038804436e-05	7	0	0.4756938694632633	0.46370214176160107	0.44823244738646195	0.001564782465339682
GO:1901420	BP	p	negative regulation of response to alcohol	0/2916	211/64669	9.123396038804436e-05	5	0	0.4756938694632633	0.46370214176160107	0.44823244738646195	0.001564782465339682
GO:0006897	BP	p	endocytosis	0/2916	216/64669	9.4430306584366e-05	5	0	0.4923596185308843	0.4799477653292054	0.463652805329237	0.0016110796530086526
GO:0009451	BP	p	RNA modification	22/2916	1020/64669	9.45512799809451e-05	7	22	0.49299037382064775	0.4805626199606531	0.46415223342645945	0.0016110796530086526	Pau_c00033_0460.mRNA1, Pau_c00048_0680.mRNA1, Pau_c00054_0430.mRNA1, Pau_c00087_0090.mRNA1, Pau_c00089_0340.mRNA1, Pau_c00098_0290.mRNA1, Pau_c00350_0160.mRNA1, Pau_c00364_0040.mRNA1, Pau_c00399_0230.mRNA1, Pau_c00847_0270.mRNA1, Pau_c00859_0140.mRNA1, Pau_c00947_0070.mRNA1, Pau_c01012_0020.mRNA1, Pau_c01330_0080.mRNA1, Pau_c01409_0080.mRNA1, Pau_c01499_0030.mRNA1, Pau_c01570_0090.mRNA1, Pau_c023…
GO:0006497	BP	p	protein lipidation	371088	272/64669	9.569236428536932e-05	6	1	0.4989399873839156	0.48636225020405743	0.4696581239125926	0.0016252116852896274	Pau_c01273_0040.mRNA1
GO:0051668	BP	p	localization within membrane	371119	317/64669	0.00010707808313813434	3	2	0.5583051254822324	0.5442308574098281	0.5254321539588251	0.001806812703825995	Pau_c00089_0050.mRNA1, Pau_c01125_0100.mRNA1
GO:0005996	BP	p	monosaccharide metabolic process	371119	317/64669	0.00010707808313813434	4	2	0.5583051254822324	0.5442308574098281	0.5254321539588251	0.001806812703825995	Pau_c00906_0010.mRNA1, Pau_c02570_0020.mRNA1
GO:0006412	BP	p	translation	19/2916	921/64669	0.00011049984984219454	5	19	0.5761462170772024	0.561622194391503	0.5420017634759642	0.0018585361841200075	Pau_c00006_0290.mRNA1, Pau_c00061_0380.mRNA1, Pau_c00085_0730.mRNA1, Pau_c00087_0120.mRNA1, Pau_c00122_0570.mRNA1, Pau_c00176_0510.mRNA1, Pau_c00305_0070.mRNA1, Pau_c00610_0090.mRNA1, Pau_c00738_0190.mRNA1, Pau_c00927_0090.mRNA1, Pau_c01090_0140.mRNA1, Pau_c01234_0060.mRNA1, Pau_c01537_0010.mRNA1, Pau_c02157_0010.mRNA1, Pau_c02360_0010.mRNA1, Pau_c02773_0030.mRNA1, Pau_c04436_0010.mRNA1, Pau_c051…
GO:0031669	BP	p	cellular response to nutrient levels	371209	439/64669	0.00011529826511206517	3	5	0.6011651542943078	0.5860104312743135	0.5654226921095676	0.0019330069269913434	Pau_c00258_0110.mRNA1, Pau_c00396_0030.mRNA1, Pau_c00725_0020.mRNA1, Pau_c01763_0090.mRNA1, Pau_c05005_0010.mRNA1
GO:0051239	BP	p	regulation of multicellular organismal process	66/2916	2251/64669	0.00012569819219393485	3	66	0.6553903740991763	0.6388686919649171	0.6162982363268625	0.002100610173394796	Pau_c00005_1270.mRNA1, Pau_c00017_0660.mRNA1, Pau_c00044_0440.mRNA1, Pau_c00044_0450.mRNA1, Pau_c00047_0790.mRNA1, Pau_c00049_0010.mRNA1, Pau_c00095_0380.mRNA1, Pau_c00102_0040.mRNA1, Pau_c00126_0260.mRNA1, Pau_c00195_0030.mRNA1, Pau_c00210_0160.mRNA1, Pau_c00217_0420.mRNA1, Pau_c00217_0470.mRNA1, Pau_c00248_0390.mRNA1, Pau_c00263_0020.mRNA1, Pau_c00273_0210.mRNA1, Pau_c00309_0020.mRNA1, Pau_c004…
GO:0048638	BP	p	regulation of developmental growth	13/2916	718/64669	0.00013015666774462566	4	13	0.6786368656204782	0.6615291645899549	0.6380279852841549	0.0021681688997459364	Pau_c00017_0660.mRNA1, Pau_c00217_0420.mRNA1, Pau_c00318_0120.mRNA1, Pau_c00429_0170.mRNA1, Pau_c00816_0070.mRNA1, Pau_c01012_0150.mRNA1, Pau_c01260_0110.mRNA1, Pau_c01664_0040.mRNA1, Pau_c02279_0010.mRNA1, Pau_c02470_0020.mRNA1, Pau_c02714_0010.mRNA1, Pau_c04098_0010.mRNA1, Pau_c06384_0060.mRNA1
GO:0000226	BP	p	microtubule cytoskeleton organization	371240	476/64669	0.00013394974215442327	6	6	0.698413955593163	0.6808076955251828	0.6564876862988285	0.002224248266220264	Pau_c00270_0160.mRNA1, Pau_c00327_0020.mRNA1, Pau_c00940_0040.mRNA1, Pau_c01203_0230.mRNA1, Pau_c02140_0050.mRNA1, Pau_c03995_0020.mRNA1
GO:0006090	BP	p	pyruvate metabolic process	0/2916	203/64669	0.00013495765210269224	7	0	0.7036691980634373	0.6859304590194704	0.661292495303192	0.0022338704700426582
GO:0006401	BP	p	RNA catabolic process	371088	262/64669	0.00013691269147552717	7	1	0.7138627733533986	0.6958670653068217	0.6707352755386076	0.0022590594093461983	Pau_c03329_0010.mRNA1
GO:1901607	BP	p	alpha-amino acid biosynthetic process	371179	400/64669	0.00013844981574599345	7	4	0.7218773392996098	0.7036795927180768	0.678127197523876	0.0022772155813867816	Pau_c00829_0030.mRNA1, Pau_c00978_0180.mRNA1, Pau_c02056_0010.mRNA1, Pau_c02499_0010.mRNA1
GO:0045814	BP	p	negative regulation of gene expression, epigenetic	0/2916	208/64669	0.0001407239230515751	9	0	0.7337345347909126	0.7152378811416944	0.6891250511835633	0.002307341304373939
GO:0048584	BP	p	positive regulation of response to stimulus	18/2916	873/64669	0.0001464476400986802	4	18	0.7635779954745187	0.7443290204750235	0.7170076459231384	0.0023936614278198074	Pau_c00015_0010.mRNA1, Pau_c00163_0250.mRNA1, Pau_c00725_0090.mRNA1, Pau_c00977_0110.mRNA1, Pau_c00992_0080.mRNA1, Pau_c01088_0130.mRNA1, Pau_c01418_0150.mRNA1, Pau_c01552_0050.mRNA1, Pau_c01570_0080.mRNA1, Pau_c01682_0010.mRNA1, Pau_c01728_0040.mRNA1, Pau_c01984_0030.mRNA1, Pau_c02376_0030.mRNA1, Pau_c02601_0030.mRNA1, Pau_c02993_0010.mRNA1, Pau_c03386_0010.mRNA1, Pau_c05407_0010.mRNA1, Pau_c109…
GO:0009072	BP	p	aromatic amino acid metabolic process	371119	309/64669	0.0001536220845659283	6	2	0.8009855489267502	0.7807935699833726	0.7519801039502191	0.0025030798403960944	Pau_c01626_0090.mRNA1, Pau_c02492_0090.mRNA1
GO:0010629	BP	p	negative regulation of gene expression	14/2916	743/64669	0.00016840350486836892	8	14	0.8780558743836755	0.8559210359331937	0.8241667528257975	0.002735376555712385	Pau_c00095_0380.mRNA1, Pau_c00263_0370.mRNA1, Pau_c00325_0030.mRNA1, Pau_c00637_0030.mRNA1, Pau_c00656_0020.mRNA1, Pau_c00710_0140.mRNA1, Pau_c01307_0030.mRNA1, Pau_c01307_0100.mRNA1, Pau_c01517_0160.mRNA1, Pau_c01843_0110.mRNA1, Pau_c02495_0020.mRNA1, Pau_c03329_0010.mRNA1, Pau_c03806_0020.mRNA1, Pau_c06596_0040.mRNA1
GO:0048507	BP	p	meristem development	371332	580/64669	0.00016906069368854629	4	9	0.8814824568920804	0.8592612380044605	0.827213974218057	0.002737523158049939	Pau_c00189_0010.mRNA1, Pau_c00760_0030.mRNA1, Pau_c01303_0110.mRNA1, Pau_c01495_0050.mRNA1, Pau_c01495_0120.mRNA1, Pau_c01593_0070.mRNA1, Pau_c01838_0210.mRNA1, Pau_c04280_0010.mRNA1, Pau_c04748_0010.mRNA1
GO:0007010	BP	p	cytoskeleton organization	371362	610/64669	0.00017002623098911156	5	10	0.8865167683772277	0.8641686399446871	0.8317683219987337	0.0027446339578242342	Pau_c00033_0950.mRNA1, Pau_c00231_0040.mRNA1, Pau_c00270_0160.mRNA1, Pau_c00327_0020.mRNA1, Pau_c00940_0040.mRNA1, Pau_c01203_0230.mRNA1, Pau_c02140_0050.mRNA1, Pau_c02973_0040.mRNA1, Pau_c03817_0070.mRNA1, Pau_c03995_0020.mRNA1
GO:0048731	BP	p	system development	58/2916	2013/64669	0.0001979879506098127	3	58	1.0	1.0	0.968359066432594	0.00318613942740606	Pau_c00005_1270.mRNA1, Pau_c00011_0730.mRNA1, Pau_c00024_0180.mRNA1, Pau_c00043_0220.mRNA1, Pau_c00047_0790.mRNA1, Pau_c00049_0010.mRNA1, Pau_c00066_0320.mRNA1, Pau_c00122_0410.mRNA1, Pau_c00141_0560.mRNA1, Pau_c00183_0340.mRNA1, Pau_c00217_0470.mRNA1, Pau_c00233_0410.mRNA1, Pau_c00248_0390.mRNA1, Pau_c00258_0310.mRNA1, Pau_c00273_0210.mRNA1, Pau_c00293_0540.mRNA1, Pau_c00309_0020.mRNA1, Pau_c003…
GO:0140694	BP	p	non-membrane-bounded organelle assembly	0/2916	196/64669	0.0002004455918752528	6	0	1.0	1.0	0.9801789442699862	0.0032058997424465278
GO:0061077	BP	p	chaperone-mediated protein folding	0/2916	196/64669	0.0002004455918752528	3	0	1.0	1.0	0.9801789442699862	0.0032058997424465278
GO:0008654	BP	p	phospholipid biosynthetic process	371148	340/64669	0.00020637141689084423	6	3	1.0	1.0	1.0	0.0032905827757457548	Pau_c01500_0150.mRNA1, Pau_c02460_0030.mRNA1, Pau_c02518_0050.mRNA1
GO:0055085	BP	p	transmembrane transport	73/2916	2414/64669	0.00020847058719793021	4	73	1.0	1.0	1.0	0.003313919639176854	Pau_c00003_0740.mRNA1, Pau_c00012_0170.mRNA1, Pau_c00027_1240.mRNA1, Pau_c00027_1250.mRNA1, Pau_c00027_1260.mRNA1, Pau_c00029_0240.mRNA1, Pau_c00033_0470.mRNA1, Pau_c00048_0570.mRNA1, Pau_c00054_0160.mRNA1, Pau_c00107_0620.mRNA1, Pau_c00122_0350.mRNA1, Pau_c00122_0360.mRNA1, Pau_c00131_0080.mRNA1, Pau_c00165_0350.mRNA1, Pau_c00177_0230.mRNA1, Pau_c00186_0190.mRNA1, Pau_c00191_0050.mRNA1, Pau_c002…
GO:0010411	BP	p	xyloglucan metabolic process	0/2916	200/64669	0.00020989422680722528	7	0	1.0	1.0	1.0	0.0033264088102518924
GO:0006457	BP	p	protein folding	371301	535/64669	0.00021347856940857052	2	8	1.0	1.0	1.0	0.0033721673009312354	Pau_c00122_0680.mRNA1, Pau_c00382_0080.mRNA1, Pau_c00761_0080.mRNA1, Pau_c01203_0230.mRNA1, Pau_c02222_0030.mRNA1, Pau_c02422_0030.mRNA1, Pau_c03995_0020.mRNA1, Pau_c09006_0020.mRNA1
GO:1901606	BP	p	alpha-amino acid catabolic process	0/2916	201/64669	0.0002140750626406289	7	0	1.0	1.0	1.0	0.0033721673009312354
GO:0071407	BP	p	cellular response to organic cyclic compound	371209	421/64669	0.00021875994069635248	5	5	1.0	1.0	1.0	0.003435585333707174	Pau_c01552_0050.mRNA1, Pau_c01704_0010.mRNA1, Pau_c02601_0030.mRNA1, Pau_c03386_0010.mRNA1, Pau_c05407_0010.mRNA1
GO:0051241	BP	p	negative regulation of multicellular organismal process	371240	454/64669	0.0002453933232639201	4	6	1.0	1.0	1.0	0.003842284647141379	Pau_c01736_0030.mRNA1, Pau_c02315_0050.mRNA1, Pau_c03768_0010.mRNA1, Pau_c03776_0040.mRNA1, Pau_c03801_0010.mRNA1, Pau_c11405_0010.mRNA1
GO:0072523	BP	p	purine-containing compound catabolic process	0/2916	192/64669	0.00031334072160940857	5	0	1.0	1.0	1.0	0.004862376554974572
GO:0031399	BP	p	regulation of protein modification process	0/2916	193/64669	0.0003199954626353632	6	0	1.0	1.0	1.0	0.004950909027242681
GO:0009620	BP	p	response to fungus	83/2916	2647/64669	0.00032555122978912055	5	83	1.0	1.0	1.0	0.0050219648287588	Pau_c00001_0110.mRNA1, Pau_c00011_0730.mRNA1, Pau_c00017_0260.mRNA1, Pau_c00030_0170.mRNA1, Pau_c00030_1300.mRNA1, Pau_c00043_0490.mRNA1, Pau_c00056_0510.mRNA1, Pau_c00064_0890.mRNA1, Pau_c00065_0460.mRNA1, Pau_c00075_0030.mRNA1, Pau_c00075_0040.mRNA1, Pau_c00095_0080.mRNA1, Pau_c00101_0510.mRNA1, Pau_c00105_0130.mRNA1, Pau_c00117_0660.mRNA1, Pau_c00128_0460.mRNA1, Pau_c00132_0220.mRNA1, Pau_c001…
GO:0071669	BP	p	plant-type cell wall organization or biogenesis	39/2916	1459/64669	0.00033558165169577075	3	39	1.0	1.0	1.0	0.005161423988028757	Pau_c00001_0110.mRNA1, Pau_c00030_0170.mRNA1, Pau_c00038_0520.mRNA1, Pau_c00047_0090.mRNA1, Pau_c00061_0470.mRNA1, Pau_c00149_0120.mRNA1, Pau_c00174_0490.mRNA1, Pau_c00192_0290.mRNA1, Pau_c00214_0330.mRNA1, Pau_c00270_0030.mRNA1, Pau_c00294_0360.mRNA1, Pau_c00558_0150.mRNA1, Pau_c00609_0080.mRNA1, Pau_c00789_0070.mRNA1, Pau_c00829_0160.mRNA1, Pau_c00965_0270.mRNA1, Pau_c01251_0120.mRNA1, Pau_c012…
GO:0048367	BP	p	shoot system development	58/2916	1977/64669	0.0003377911110517917	4	58	1.0	1.0	1.0	0.005180126038306005	Pau_c00005_1270.mRNA1, Pau_c00011_0730.mRNA1, Pau_c00024_0180.mRNA1, Pau_c00043_0220.mRNA1, Pau_c00047_0790.mRNA1, Pau_c00049_0010.mRNA1, Pau_c00066_0320.mRNA1, Pau_c00122_0410.mRNA1, Pau_c00141_0560.mRNA1, Pau_c00183_0340.mRNA1, Pau_c00217_0470.mRNA1, Pau_c00233_0410.mRNA1, Pau_c00248_0390.mRNA1, Pau_c00258_0310.mRNA1, Pau_c00273_0210.mRNA1, Pau_c00293_0540.mRNA1, Pau_c00309_0020.mRNA1, Pau_c003…
GO:0015711	BP	p	organic anion transport	371179	369/64669	0.00035806672228994875	5	4	1.0	1.0	1.0	0.005474955689207603	Pau_c00122_0350.mRNA1, Pau_c00122_0360.mRNA1, Pau_c00868_0080.mRNA1, Pau_c00868_0090.mRNA1
GO:0009606	BP	p	tropism	371270	478/64669	0.0003599140822054453	3	7	1.0	1.0	1.0	0.005487111183097051	Pau_c00215_0280.mRNA1, Pau_c00610_0030.mRNA1, Pau_c01168_0080.mRNA1, Pau_c02009_0130.mRNA1, Pau_c02348_0040.mRNA1, Pau_c02621_0020.mRNA1, Pau_c10526_0020.mRNA1
GO:1901293	BP	p	nucleoside phosphate biosynthetic process	371179	371/64669	0.00036257222066763886	7	4	1.0	1.0	1.0	0.005495498716747293	Pau_c00910_0010.mRNA1, Pau_c00967_0080.mRNA1, Pau_c03195_0010.mRNA1, Pau_c05404_0030.mRNA1
GO:0009165	BP	p	nucleotide biosynthetic process	371179	371/64669	0.00036257222066763886	8	4	1.0	1.0	1.0	0.005495498716747293	Pau_c00910_0010.mRNA1, Pau_c00967_0080.mRNA1, Pau_c03195_0010.mRNA1, Pau_c05404_0030.mRNA1
GO:0009408	BP	p	response to heat	28/2916	1142/64669	0.0003945464436336326	4	28	1.0	1.0	1.0	0.005945564037877921	Pau_c00030_0170.mRNA1, Pau_c00091_0530.mRNA1, Pau_c00122_0680.mRNA1, Pau_c00159_0050.mRNA1, Pau_c00160_0050.mRNA1, Pau_c00217_0190.mRNA1, Pau_c00235_0020.mRNA1, Pau_c00260_0080.mRNA1, Pau_c00293_0540.mRNA1, Pau_c00558_0150.mRNA1, Pau_c00575_0330.mRNA1, Pau_c00609_0080.mRNA1, Pau_c00629_0010.mRNA1, Pau_c00655_0080.mRNA1, Pau_c00655_0100.mRNA1, Pau_c00866_0090.mRNA1, Pau_c01030_0200.mRNA1, Pau_c013…
GO:0006631	BP	p	fatty acid metabolic process	18/2916	841/64669	0.00040447587582227837	7	18	1.0	1.0	1.0	0.006077628866101901	Pau_c00137_0220.mRNA1, Pau_c00237_0050.mRNA1, Pau_c00246_0130.mRNA1, Pau_c00253_0120.mRNA1, Pau_c00347_0140.mRNA1, Pau_c00969_0010.mRNA1, Pau_c01021_0010.mRNA1, Pau_c01021_0020.mRNA1, Pau_c01049_0030.mRNA1, Pau_c01224_0140.mRNA1, Pau_c01235_0050.mRNA1, Pau_c01556_0010.mRNA1, Pau_c01556_0020.mRNA1, Pau_c01626_0090.mRNA1, Pau_c01728_0040.mRNA1, Pau_c02492_0090.mRNA1, Pau_c02993_0010.mRNA1, Pau_c030…
GO:0006974	BP	p	DNA damage response	18/2916	842/64669	0.0004067736852142392	4	18	1.0	1.0	1.0	0.006094591938813344	Pau_c00046_0300.mRNA1, Pau_c00065_0840.mRNA1, Pau_c00182_0340.mRNA1, Pau_c00259_0040.mRNA1, Pau_c00487_0120.mRNA1, Pau_c00595_0010.mRNA1, Pau_c00789_0090.mRNA1, Pau_c00873_0070.mRNA1, Pau_c01030_0040.mRNA1, Pau_c01035_0040.mRNA1, Pau_c01536_0030.mRNA1, Pau_c01598_0100.mRNA1, Pau_c01990_0180.mRNA1, Pau_c02279_0050.mRNA1, Pau_c02827_0110.mRNA1, Pau_c02954_0050.mRNA1, Pau_c03659_0040.mRNA1, Pau_c087…
GO:0080135	BP	p	regulation of cellular response to stress	371088	233/64669	0.0004110883177907274	5	1	1.0	1.0	1.0	0.006141588793584106	Pau_c00163_0250.mRNA1
GO:0048468	BP	p	cell development	0/2916	178/64669	0.00043804425013397826	3	0	1.0	1.0	1.0	0.006507016296862003
GO:0000959	BP	p	mitochondrial RNA metabolic process	0/2916	185/64669	0.0004787312467697326	7	0	1.0	1.0	1.0	0.007091206592776665
GO:0009894	BP	p	regulation of catabolic process	371179	359/64669	0.0004939166195873984	4	4	1.0	1.0	1.0	0.007295414318778174	Pau_c00680_0040.mRNA1, Pau_c01109_0140.mRNA1, Pau_c03746_0070.mRNA1, Pau_c05337_0030.mRNA1
GO:0048827	BP	p	phyllome development	26/2916	1060/64669	0.0005695861475767833	4	26	1.0	1.0	1.0	0.008389328173630929	Pau_c00044_0440.mRNA1, Pau_c00044_0450.mRNA1, Pau_c00047_0790.mRNA1, Pau_c00065_0840.mRNA1, Pau_c00258_0110.mRNA1, Pau_c00263_0270.mRNA1, Pau_c00263_0280.mRNA1, Pau_c00335_0130.mRNA1, Pau_c00610_0030.mRNA1, Pau_c00672_0050.mRNA1, Pau_c00725_0020.mRNA1, Pau_c00760_0030.mRNA1, Pau_c01204_0020.mRNA1, Pau_c01332_0080.mRNA1, Pau_c01719_0040.mRNA1, Pau_c01758_0060.mRNA1, Pau_c01763_0090.mRNA1, Pau_c019…
GO:0010118	BP	p	stomatal movement	371088	225/64669	0.0005941586338283265	2	1	1.0	1.0	1.0	0.008702087406687906	Pau_c03130_0020.mRNA1
GO:0043543	BP	p	protein acylation	371088	232/64669	0.00063562270355523	6	1	1.0	1.0	1.0	0.009283296292260419	Pau_c01273_0040.mRNA1
GO:0048581	BP	p	negative regulation of post-embryonic development	371240	434/64669	0.0006464532971521603	6	6	1.0	1.0	1.0	0.009325983720050904	Pau_c01736_0030.mRNA1, Pau_c02315_0050.mRNA1, Pau_c03768_0010.mRNA1, Pau_c03776_0040.mRNA1, Pau_c03801_0010.mRNA1, Pau_c11405_0010.mRNA1
GO:0033875	BP	p	ribonucleoside bisphosphate metabolic process	0/2916	169/64669	0.0006487769682950526	8	0	1.0	1.0	1.0	0.009325983720050904
GO:0034032	BP	p	purine nucleoside bisphosphate metabolic process	0/2916	169/64669	0.0006487769682950526	8	0	1.0	1.0	1.0	0.009325983720050904
GO:0033865	BP	p	nucleoside bisphosphate metabolic process	0/2916	169/64669	0.0006487769682950526	7	0	1.0	1.0	1.0	0.009325983720050904
GO:0009132	BP	p	nucleoside diphosphate metabolic process	0/2916	170/64669	0.0006495170744690887	7	0	1.0	1.0	1.0	0.009325983720050904
GO:0044093	BP	p	positive regulation of molecular function	0/2916	170/64669	0.0006495170744690887	3	0	1.0	1.0	1.0	0.009325983720050904
GO:0071453	BP	p	cellular response to oxygen levels	13/2916	664/64669	0.0006510659904293304	4	13	1.0	1.0	1.0	0.009325983720050904	Pau_c00030_1300.mRNA1, Pau_c00105_0130.mRNA1, Pau_c00618_0010.mRNA1, Pau_c00655_0080.mRNA1, Pau_c00655_0100.mRNA1, Pau_c00679_0180.mRNA1, Pau_c00827_0020.mRNA1, Pau_c00861_0020.mRNA1, Pau_c00906_0010.mRNA1, Pau_c01456_0030.mRNA1, Pau_c02570_0020.mRNA1, Pau_c03099_0090.mRNA1, Pau_c05860_0010.mRNA1
GO:0055080	BP	p	monoatomic cation homeostasis	371423	630/64669	0.000669029907155685	4	12	1.0	1.0	1.0	0.009557046399752717	Pau_c00107_0620.mRNA1, Pau_c00131_0080.mRNA1, Pau_c00209_0150.mRNA1, Pau_c00270_0160.mRNA1, Pau_c00327_0020.mRNA1, Pau_c00700_0220.mRNA1, Pau_c01037_0160.mRNA1, Pau_c01186_0150.mRNA1, Pau_c01830_0100.mRNA1, Pau_c02140_0050.mRNA1, Pau_c02649_0100.mRNA1, Pau_c02978_0040.mRNA1
GO:0072594	BP	p	establishment of protein localization to organelle	371393	596/64669	0.0006821143894061247	6	11	1.0	1.0	1.0	0.009690856747584561	Pau_c00064_0060.mRNA1, Pau_c00089_0050.mRNA1, Pau_c00137_0010.mRNA1, Pau_c00168_0140.mRNA1, Pau_c00813_0200.mRNA1, Pau_c01125_0100.mRNA1, Pau_c01186_0150.mRNA1, Pau_c01618_0010.mRNA1, Pau_c01970_0020.mRNA1, Pau_c02222_0030.mRNA1, Pau_c02649_0100.mRNA1
GO:0033365	BP	p	protein localization to organelle	371393	596/64669	0.0006821143894061247	5	11	1.0	1.0	1.0	0.009690856747584561	Pau_c00064_0060.mRNA1, Pau_c00089_0050.mRNA1, Pau_c00137_0010.mRNA1, Pau_c00168_0140.mRNA1, Pau_c00813_0200.mRNA1, Pau_c01125_0100.mRNA1, Pau_c01186_0150.mRNA1, Pau_c01618_0010.mRNA1, Pau_c01970_0020.mRNA1, Pau_c02222_0030.mRNA1, Pau_c02649_0100.mRNA1
GO:1901292	BP	p	nucleoside phosphate catabolic process	0/2916	176/64669	0.0007002142085937363	7	0	1.0	1.0	1.0	0.009920969792412339
GO:0042742	BP	p	defense response to bacterium	86/2916	2673/64669	0.0007106017712990062	6	86	1.0	1.0	1.0	0.010040860800956689	Pau_c00001_0110.mRNA1, Pau_c00011_0730.mRNA1, Pau_c00030_0170.mRNA1, Pau_c00030_1300.mRNA1, Pau_c00056_0510.mRNA1, Pau_c00064_0990.mRNA1, Pau_c00065_0460.mRNA1, Pau_c00075_0030.mRNA1, Pau_c00075_0040.mRNA1, Pau_c00079_0990.mRNA1, Pau_c00101_0510.mRNA1, Pau_c00105_0130.mRNA1, Pau_c00117_0570.mRNA1, Pau_c00117_0660.mRNA1, Pau_c00131_0080.mRNA1, Pau_c00142_0130.mRNA1, Pau_c00147_0650.mRNA1, Pau_c001…
GO:2000026	BP	p	regulation of multicellular organismal development	54/2916	1828/64669	0.000723233945339225	4	54	1.0	1.0	1.0	0.010191734570266809	Pau_c00005_1270.mRNA1, Pau_c00044_0440.mRNA1, Pau_c00044_0450.mRNA1, Pau_c00049_0010.mRNA1, Pau_c00095_0380.mRNA1, Pau_c00102_0040.mRNA1, Pau_c00126_0260.mRNA1, Pau_c00195_0030.mRNA1, Pau_c00210_0160.mRNA1, Pau_c00217_0470.mRNA1, Pau_c00248_0390.mRNA1, Pau_c00273_0210.mRNA1, Pau_c00309_0020.mRNA1, Pau_c00512_0240.mRNA1, Pau_c00603_0090.mRNA1, Pau_c00610_0410.mRNA1, Pau_c00655_0120.mRNA1, Pau_c006…
GO:0042546	BP	p	cell wall biogenesis	25/2916	1020/64669	0.0007748203882977215	4	25	1.0	1.0	1.0	0.01088925472933779	Pau_c00001_0110.mRNA1, Pau_c00084_0300.mRNA1, Pau_c00149_0120.mRNA1, Pau_c00214_0330.mRNA1, Pau_c00270_0030.mRNA1, Pau_c00294_0360.mRNA1, Pau_c00829_0160.mRNA1, Pau_c00965_0270.mRNA1, Pau_c01296_0080.mRNA1, Pau_c01314_0050.mRNA1, Pau_c01463_0160.mRNA1, Pau_c01566_0020.mRNA1, Pau_c01631_0010.mRNA1, Pau_c01636_0010.mRNA1, Pau_c01704_0010.mRNA1, Pau_c01902_0050.mRNA1, Pau_c01941_0010.mRNA1, Pau_c022…
GO:0045017	BP	p	glycerolipid biosynthetic process	371148	305/64669	0.0007947691704890648	6	3	1.0	1.0	1.0	0.01113958724443544	Pau_c01500_0150.mRNA1, Pau_c02460_0030.mRNA1, Pau_c02518_0050.mRNA1
GO:0036294	BP	p	cellular response to decreased oxygen levels	13/2916	652/64669	0.0008381452947204045	5	13	1.0	1.0	1.0	0.011716057819496487	Pau_c00030_1300.mRNA1, Pau_c00105_0130.mRNA1, Pau_c00618_0010.mRNA1, Pau_c00655_0080.mRNA1, Pau_c00655_0100.mRNA1, Pau_c00679_0180.mRNA1, Pau_c00827_0020.mRNA1, Pau_c00861_0020.mRNA1, Pau_c00906_0010.mRNA1, Pau_c01456_0030.mRNA1, Pau_c02570_0020.mRNA1, Pau_c03099_0090.mRNA1, Pau_c05860_0010.mRNA1
GO:0010114	BP	p	response to red light	371088	218/64669	0.0008624554508072843	6	1	1.0	1.0	1.0	0.012023643637725082	Pau_c00222_0160.mRNA1
GO:0071229	BP	p	cellular response to acid chemical	371119	262/64669	0.0008744115629710154	4	2	1.0	1.0	1.0	0.012141232664630746	Pau_c00059_0220.mRNA1, Pau_c00502_0120.mRNA1
GO:0051606	BP	p	detection of stimulus	371088	220/64669	0.0008755472730918989	2	1	1.0	1.0	1.0	0.012141232664630746	Pau_c00401_0010.mRNA1
GO:0009141	BP	p	nucleoside triphosphate metabolic process	371119	266/64669	0.0008981128646108335	7	2	1.0	1.0	1.0	0.012421115321169459	Pau_c00967_0080.mRNA1, Pau_c05404_0030.mRNA1
GO:0016052	BP	p	carbohydrate catabolic process	371301	485/64669	0.0009020567789629365	4	8	1.0	1.0	1.0	0.012442656205060187	Pau_c00672_0050.mRNA1, Pau_c00789_0030.mRNA1, Pau_c00906_0010.mRNA1, Pau_c01204_0020.mRNA1, Pau_c02099_0180.mRNA1, Pau_c02570_0020.mRNA1, Pau_c04438_0010.mRNA1, Pau_c11332_0010.mRNA1
GO:0170034	BP	p	L-amino acid biosynthetic process	371179	340/64669	0.0009403858617355314	8	4	1.0	1.0	1.0	0.01290308390286595	Pau_c00829_0030.mRNA1, Pau_c00978_0180.mRNA1, Pau_c02056_0010.mRNA1, Pau_c02499_0010.mRNA1
GO:0170038	BP	p	proteinogenic amino acid biosynthetic process	371179	340/64669	0.0009403858617355314	7	4	1.0	1.0	1.0	0.01290308390286595	Pau_c00829_0030.mRNA1, Pau_c00978_0180.mRNA1, Pau_c02056_0010.mRNA1, Pau_c02499_0010.mRNA1
GO:0032881	BP	p	regulation of polysaccharide metabolic process	0/2916	161/64669	0.0009615536541892823	6	0	1.0	1.0	1.0	0.013158899614023407
GO:0072593	BP	p	reactive oxygen species metabolic process	0/2916	163/64669	0.0009699092162082414	3	0	1.0	1.0	1.0	0.013193906824803652
GO:0009166	BP	p	nucleotide catabolic process	0/2916	163/64669	0.0009699092162082414	8	0	1.0	1.0	1.0	0.013193906824803652
GO:0043255	BP	p	regulation of carbohydrate biosynthetic process	0/2916	164/64669	0.0009788803068886411	6	0	1.0	1.0	1.0	0.013256836156149025
GO:0170035	BP	p	L-amino acid catabolic process	0/2916	166/64669	0.0010067084632887232	8	0	1.0	1.0	1.0	0.013563250458882178
GO:0170040	BP	p	proteinogenic amino acid catabolic process	0/2916	166/64669	0.0010067084632887232	7	0	1.0	1.0	1.0	0.013563250458882178
GO:0000271	BP	p	polysaccharide biosynthetic process	18/2916	795/64669	0.00104549898727006	5	18	1.0	1.0	1.0	0.014049566287696115	Pau_c00001_0110.mRNA1, Pau_c00084_0300.mRNA1, Pau_c00149_0120.mRNA1, Pau_c00214_0330.mRNA1, Pau_c00270_0030.mRNA1, Pau_c00294_0360.mRNA1, Pau_c00930_0050.mRNA1, Pau_c00965_0270.mRNA1, Pau_c01296_0080.mRNA1, Pau_c01314_0050.mRNA1, Pau_c01463_0160.mRNA1, Pau_c01566_0020.mRNA1, Pau_c01631_0010.mRNA1, Pau_c01941_0010.mRNA1, Pau_c02268_0090.mRNA1, Pau_c02292_0040.mRNA1, Pau_c02848_0020.mRNA1, Pau_c087…
GO:0043413	BP	p	macromolecule glycosylation	371209	376/64669	0.0010553637536166382	5	5	1.0	1.0	1.0	0.01410940156758244	Pau_c00032_0350.mRNA1, Pau_c00124_0050.mRNA1, Pau_c00181_0560.mRNA1, Pau_c01671_0100.mRNA1, Pau_c02848_0020.mRNA1
GO:0006486	BP	p	protein glycosylation	371209	376/64669	0.0010553637536166382	6	5	1.0	1.0	1.0	0.01410940156758244	Pau_c00032_0350.mRNA1, Pau_c00124_0050.mRNA1, Pau_c00181_0560.mRNA1, Pau_c01671_0100.mRNA1, Pau_c02848_0020.mRNA1
GO:0009267	BP	p	cellular response to starvation	371209	378/64669	0.001066414783393415	4	5	1.0	1.0	1.0	0.01422068204760426	Pau_c00258_0110.mRNA1, Pau_c00396_0030.mRNA1, Pau_c00725_0020.mRNA1, Pau_c01763_0090.mRNA1, Pau_c05005_0010.mRNA1
GO:0071456	BP	p	cellular response to hypoxia	13/2916	649/64669	0.0011179581892571025	6	13	1.0	1.0	1.0	0.014869984690781969	Pau_c00030_1300.mRNA1, Pau_c00105_0130.mRNA1, Pau_c00618_0010.mRNA1, Pau_c00655_0080.mRNA1, Pau_c00655_0100.mRNA1, Pau_c00679_0180.mRNA1, Pau_c00827_0020.mRNA1, Pau_c00861_0020.mRNA1, Pau_c00906_0010.mRNA1, Pau_c01456_0030.mRNA1, Pau_c02570_0020.mRNA1, Pau_c03099_0090.mRNA1, Pau_c05860_0010.mRNA1
GO:0009615	BP	p	response to virus	371148	302/64669	0.0011477293896243416	5	3	1.0	1.0	1.0	0.015227127321886302	Pau_c00132_0220.mRNA1, Pau_c00872_0130.mRNA1, Pau_c06349_0010.mRNA1
GO:0032101	BP	p	regulation of response to external stimulus	15/2916	704/64669	0.001286134472522192	4	15	1.0	1.0	1.0	0.016976975037292934	Pau_c00163_0250.mRNA1, Pau_c00636_0250.mRNA1, Pau_c00680_0040.mRNA1, Pau_c00725_0090.mRNA1, Pau_c01088_0130.mRNA1, Pau_c01109_0140.mRNA1, Pau_c01392_0110.mRNA1, Pau_c01418_0150.mRNA1, Pau_c01552_0050.mRNA1, Pau_c01570_0080.mRNA1, Pau_c01984_0030.mRNA1, Pau_c02601_0030.mRNA1, Pau_c03386_0010.mRNA1, Pau_c05407_0010.mRNA1, Pau_c10925_0030.mRNA1
GO:0002831	BP	p	regulation of response to biotic stimulus	15/2916	704/64669	0.001286134472522192	4	15	1.0	1.0	1.0	0.016976975037292934	Pau_c00163_0250.mRNA1, Pau_c00636_0250.mRNA1, Pau_c00680_0040.mRNA1, Pau_c00725_0090.mRNA1, Pau_c01088_0130.mRNA1, Pau_c01109_0140.mRNA1, Pau_c01392_0110.mRNA1, Pau_c01418_0150.mRNA1, Pau_c01552_0050.mRNA1, Pau_c01570_0080.mRNA1, Pau_c01984_0030.mRNA1, Pau_c02601_0030.mRNA1, Pau_c03386_0010.mRNA1, Pau_c05407_0010.mRNA1, Pau_c10925_0030.mRNA1
GO:0070592	BP	p	cell wall polysaccharide biosynthetic process	371179	335/64669	0.0013182451070307677	6	4	1.0	1.0	1.0	0.01735689390923844	Pau_c00149_0120.mRNA1, Pau_c01296_0080.mRNA1, Pau_c01566_0020.mRNA1, Pau_c01941_0010.mRNA1
GO:0051128	BP	p	regulation of cellular component organization	21/2916	878/64669	0.0013375992959381842	4	21	1.0	1.0	1.0	0.017567362037838017	Pau_c00017_0660.mRNA1, Pau_c00030_0170.mRNA1, Pau_c00231_0040.mRNA1, Pau_c00263_0370.mRNA1, Pau_c00325_0030.mRNA1, Pau_c00429_0170.mRNA1, Pau_c00558_0150.mRNA1, Pau_c00609_0080.mRNA1, Pau_c00637_0030.mRNA1, Pau_c00816_0070.mRNA1, Pau_c00940_0040.mRNA1, Pau_c01066_0090.mRNA1, Pau_c01260_0110.mRNA1, Pau_c01307_0030.mRNA1, Pau_c01517_0160.mRNA1, Pau_c01636_0010.mRNA1, Pau_c02279_0010.mRNA1, Pau_c022…
GO:2000022	BP	p	regulation of jasmonic acid mediated signaling pathway	0/2916	153/64669	0.0014267943786943158	6	0	1.0	1.0	1.0	0.018644876918576848
GO:2000652	BP	p	regulation of secondary cell wall biogenesis	0/2916	154/64669	0.0014328840358801792	5	0	1.0	1.0	1.0	0.018677643407698136
GO:0042325	BP	p	regulation of phosphorylation	0/2916	155/64669	0.0014436484771567992	7	0	1.0	1.0	1.0	0.018724336218645648
GO:0006195	BP	p	purine nucleotide catabolic process	0/2916	155/64669	0.0014436484771567992	9	0	1.0	1.0	1.0	0.018724336218645648
GO:0009185	BP	p	ribonucleoside diphosphate metabolic process	0/2916	157/64669	0.0014795174702643978	8	0	1.0	1.0	1.0	0.01914194563265154
GO:0006399	BP	p	tRNA metabolic process	371270	432/64669	0.0015724492360926325	7	7	1.0	1.0	1.0	0.020293936428185607	Pau_c00292_0320.mRNA1, Pau_c00603_0110.mRNA1, Pau_c01421_0030.mRNA1, Pau_c01570_0090.mRNA1, Pau_c02085_0020.mRNA1, Pau_c02731_0030.mRNA1, Pau_c06630_0070.mRNA1
GO:0018193	BP	p	peptidyl-amino acid modification	371301	473/64669	0.001648052066845142	6	8	1.0	1.0	1.0	0.02118843341507848	Pau_c00124_0050.mRNA1, Pau_c00195_0030.mRNA1, Pau_c00362_0360.mRNA1, Pau_c01079_0170.mRNA1, Pau_c01176_0010.mRNA1, Pau_c01260_0110.mRNA1, Pau_c02586_0010.mRNA1, Pau_c03266_0080.mRNA1
GO:0048588	BP	p	developmental cell growth	15/2916	695/64669	0.0016498856859458889	3	15	1.0	1.0	1.0	0.02118843341507848	Pau_c00021_0440.mRNA1, Pau_c00033_0950.mRNA1, Pau_c00053_0320.mRNA1, Pau_c00210_0160.mRNA1, Pau_c00214_0330.mRNA1, Pau_c00294_0360.mRNA1, Pau_c01032_0060.mRNA1, Pau_c01066_0050.mRNA1, Pau_c01618_0030.mRNA1, Pau_c02441_0010.mRNA1, Pau_c02973_0040.mRNA1, Pau_c03504_0020.mRNA1, Pau_c03817_0070.mRNA1, Pau_c03876_0030.mRNA1, Pau_c04723_0020.mRNA1
GO:0009199	BP	p	ribonucleoside triphosphate metabolic process	371119	248/64669	0.001791765196520121	8	2	1.0	1.0	1.0	0.02289770523199978	Pau_c00967_0080.mRNA1, Pau_c05404_0030.mRNA1
GO:0006402	BP	p	mRNA catabolic process	371088	203/64669	0.0018295286728086664	9	1	1.0	1.0	1.0	0.023323135696881138	Pau_c03329_0010.mRNA1
GO:0046488	BP	p	phosphatidylinositol metabolic process	371088	204/64669	0.001851352730955053	7	1	1.0	1.0	1.0	0.02354378814438938	Pau_c02518_0050.mRNA1
GO:0045944	BP	p	positive regulation of transcription by RNA polymerase II	371209	359/64669	0.001965049925574799	10	5	1.0	1.0	1.0	0.024868374543560685	Pau_c00036_0560.mRNA1, Pau_c00065_0840.mRNA1, Pau_c00247_0390.mRNA1, Pau_c02279_0050.mRNA1, Pau_c02466_0080.mRNA1
GO:0010393	BP	p	galacturonan metabolic process	371209	359/64669	0.001965049925574799	5	5	1.0	1.0	1.0	0.024868374543560685	Pau_c00084_0300.mRNA1, Pau_c01463_0160.mRNA1, Pau_c01631_0010.mRNA1, Pau_c04438_0010.mRNA1, Pau_c11332_0010.mRNA1
GO:0009733	BP	p	response to auxin	24/2916	948/64669	0.0020167595063891497	5	24	1.0	1.0	1.0	0.025460978368796672	Pau_c00030_1300.mRNA1, Pau_c00083_0190.mRNA1, Pau_c00083_0220.mRNA1, Pau_c00122_0410.mRNA1, Pau_c00181_0060.mRNA1, Pau_c00260_0480.mRNA1, Pau_c00324_0100.mRNA1, Pau_c00335_0130.mRNA1, Pau_c00432_0300.mRNA1, Pau_c00610_0030.mRNA1, Pau_c00827_0020.mRNA1, Pau_c00861_0020.mRNA1, Pau_c01251_0120.mRNA1, Pau_c01671_0010.mRNA1, Pau_c01751_0060.mRNA1, Pau_c01998_0120.mRNA1, Pau_c02348_0040.mRNA1, Pau_c026…
GO:0010565	BP	p	regulation of cellular ketone metabolic process	371240	391/64669	0.00205351332355196	5	6	1.0	1.0	1.0	0.02586236345169062	Pau_c00001_0110.mRNA1, Pau_c00065_0840.mRNA1, Pau_c00105_0130.mRNA1, Pau_c00725_0090.mRNA1, Pau_c01088_0130.mRNA1, Pau_c02279_0050.mRNA1
GO:0043603	BP	p	amide metabolic process	371332	490/64669	0.002086837545584904	2	9	1.0	1.0	1.0	0.02618715137460572	Pau_c01275_0010.mRNA1, Pau_c01275_0030.mRNA1, Pau_c01736_0030.mRNA1, Pau_c02548_0070.mRNA1, Pau_c02548_0110.mRNA1, Pau_c02839_0020.mRNA1, Pau_c03425_0030.mRNA1, Pau_c03776_0040.mRNA1, Pau_c06666_0090.mRNA1
GO:0000041	BP	p	transition metal ion transport	0/2916	144/64669	0.002114241891608461	7	0	1.0	1.0	1.0	0.02618715137460572
GO:0006458	BP	p	'de novo' protein folding	0/2916	144/64669	0.002114241891608461	3	0	1.0	1.0	1.0	0.02618715137460572
GO:0001932	BP	p	regulation of protein phosphorylation	0/2916	144/64669	0.002114241891608461	8	0	1.0	1.0	1.0	0.02618715137460572
GO:0000956	BP	p	nuclear-transcribed mRNA catabolic process	0/2916	144/64669	0.002114241891608461	10	0	1.0	1.0	1.0	0.02618715137460572
GO:0034440	BP	p	lipid oxidation	0/2916	144/64669	0.002114241891608461	6	0	1.0	1.0	1.0	0.02618715137460572
GO:0000302	BP	p	response to reactive oxygen species	371240	396/64669	0.002114459288206561	4	6	1.0	1.0	1.0	0.02618715137460572	Pau_c00270_0160.mRNA1, Pau_c00327_0020.mRNA1, Pau_c00893_0080.mRNA1, Pau_c02140_0050.mRNA1, Pau_c02766_0020.mRNA1, Pau_c03809_0030.mRNA1
GO:0065004	BP	p	protein-DNA complex assembly	0/2916	146/64669	0.0021321608021566737	6	0	1.0	1.0	1.0	0.026219543449162493
GO:0015718	BP	p	monocarboxylic acid transport	0/2916	146/64669	0.0021321608021566737	7	0	1.0	1.0	1.0	0.026219543449162493
GO:0030003	BP	p	intracellular monoatomic cation homeostasis	371270	429/64669	0.0021532932139821295	5	7	1.0	1.0	1.0	0.026417107806359585	Pau_c00107_0620.mRNA1, Pau_c00131_0080.mRNA1, Pau_c00209_0150.mRNA1, Pau_c00700_0220.mRNA1, Pau_c01037_0160.mRNA1, Pau_c01830_0100.mRNA1, Pau_c02978_0040.mRNA1
GO:1901659	BP	p	glycosyl compound biosynthetic process	371148	280/64669	0.0021590980092469716	5	3	1.0	1.0	1.0	0.026426143239938287	Pau_c01728_0040.mRNA1, Pau_c02993_0010.mRNA1, Pau_c03319_0020.mRNA1
GO:0072526	BP	p	pyridine-containing compound catabolic process	0/2916	149/64669	0.002211136867479098	5	0	1.0	1.0	1.0	0.02699968999305859
GO:0032984	BP	p	protein-containing complex disassembly	0/2916	150/64669	0.0022518279822840654	5	0	1.0	1.0	1.0	0.027178312730622958
GO:0010476	BP	p	gibberellin mediated signaling pathway	0/2916	150/64669	0.0022518279822840654	6	0	1.0	1.0	1.0	0.027178312730622958
GO:0009756	BP	p	carbohydrate mediated signaling	0/2916	150/64669	0.0022518279822840654	5	0	1.0	1.0	1.0	0.027178312730622958
GO:0010182	BP	p	sugar mediated signaling pathway	0/2916	150/64669	0.0022518279822840654	6	0	1.0	1.0	1.0	0.027178312730622958
GO:0009134	BP	p	nucleoside diphosphate catabolic process	0/2916	150/64669	0.0022518279822840654	8	0	1.0	1.0	1.0	0.027178312730622958
GO:0019725	BP	p	cellular homeostasis	17/2916	736/64669	0.002282874999808238	2	17	1.0	1.0	1.0	0.02748940011316433	Pau_c00027_1260.mRNA1, Pau_c00107_0620.mRNA1, Pau_c00131_0080.mRNA1, Pau_c00209_0150.mRNA1, Pau_c00490_0110.mRNA1, Pau_c00490_0130.mRNA1, Pau_c00700_0220.mRNA1, Pau_c00829_0030.mRNA1, Pau_c00944_0030.mRNA1, Pau_c00978_0180.mRNA1, Pau_c01037_0160.mRNA1, Pau_c01830_0100.mRNA1, Pau_c02941_0080.mRNA1, Pau_c02978_0040.mRNA1, Pau_c04195_0010.mRNA1, Pau_c04341_0030.mRNA1, Pau_c05675_0060.mRNA1
GO:0009154	BP	p	purine ribonucleotide catabolic process	0/2916	151/64669	0.00229993590959913	10	0	1.0	1.0	1.0	0.027567507661264055
GO:0009261	BP	p	ribonucleotide catabolic process	0/2916	151/64669	0.00229993590959913	9	0	1.0	1.0	1.0	0.027567507661264055
GO:0071495	BP	p	cellular response to endogenous stimulus	22/2916	887/64669	0.0024412082120075004	3	22	1.0	1.0	1.0	0.029193714718823642	Pau_c00059_0220.mRNA1, Pau_c00065_0460.mRNA1, Pau_c00318_0120.mRNA1, Pau_c00332_0090.mRNA1, Pau_c00502_0120.mRNA1, Pau_c00556_0010.mRNA1, Pau_c00573_0010.mRNA1, Pau_c00636_0250.mRNA1, Pau_c01203_0230.mRNA1, Pau_c01392_0110.mRNA1, Pau_c01418_0150.mRNA1, Pau_c01984_0030.mRNA1, Pau_c01995_0020.mRNA1, Pau_c02405_0110.mRNA1, Pau_c02470_0020.mRNA1, Pau_c02601_0030.mRNA1, Pau_c02803_0010.mRNA1, Pau_c033…
GO:0006643	BP	p	membrane lipid metabolic process	371119	234/64669	0.0024697702801756904	5	2	1.0	1.0	1.0	0.029356621403413906	Pau_c02070_0070.mRNA1, Pau_c03289_0020.mRNA1
GO:0010051	BP	p	xylem and phloem pattern formation	371179	316/64669	0.002471721671672172	4	4	1.0	1.0	1.0	0.029356621403413906	Pau_c00263_0270.mRNA1, Pau_c00263_0280.mRNA1, Pau_c05266_0070.mRNA1, Pau_c11546_0010.mRNA1
GO:0031348	BP	p	negative regulation of defense response	371119	238/64669	0.002505277126358129	6	2	1.0	1.0	1.0	0.02968753394734383	Pau_c00680_0040.mRNA1, Pau_c01109_0140.mRNA1
GO:0009627	BP	p	systemic acquired resistance	371088	196/64669	0.0026931282391893033	7	1	1.0	1.0	1.0	0.0318412032633402	Pau_c04120_0010.mRNA1
GO:0045488	BP	p	pectin metabolic process	371209	352/64669	0.0027035578049967933	6	5	1.0	1.0	1.0	0.03189219546437394	Pau_c00084_0300.mRNA1, Pau_c01463_0160.mRNA1, Pau_c01631_0010.mRNA1, Pau_c04438_0010.mRNA1, Pau_c11332_0010.mRNA1
GO:0051656	BP	p	establishment of organelle localization	371088	197/64669	0.0027352026812342096	3	1	1.0	1.0	1.0	0.032192656388160656	Pau_c02973_0040.mRNA1
GO:0062197	BP	p	cellular response to chemical stress	371209	354/64669	0.002754287200660996	4	5	1.0	1.0	1.0	0.032344264559113586	Pau_c01373_0040.mRNA1, Pau_c01551_0010.mRNA1, Pau_c02736_0010.mRNA1, Pau_c03064_0110.mRNA1, Pau_c05199_0010.mRNA1
GO:0048608	BP	p	reproductive structure development	58/2916	1845/64669	0.003050256918547324	3	58	1.0	1.0	1.0	0.03565928155449719	Pau_c00005_1270.mRNA1, Pau_c00019_0030.mRNA1, Pau_c00047_0790.mRNA1, Pau_c00049_0010.mRNA1, Pau_c00066_0320.mRNA1, Pau_c00091_0530.mRNA1, Pau_c00122_0410.mRNA1, Pau_c00159_0050.mRNA1, Pau_c00183_0340.mRNA1, Pau_c00217_0470.mRNA1, Pau_c00235_0020.mRNA1, Pau_c00248_0390.mRNA1, Pau_c00273_0210.mRNA1, Pau_c00293_0540.mRNA1, Pau_c00309_0020.mRNA1, Pau_c00353_0030.mRNA1, Pau_c00357_0020.mRNA1, Pau_c004…
GO:0009791	BP	p	post-embryonic development	93/2916	2753/64669	0.0030590449279029224	2	93	1.0	1.0	1.0	0.03568201399124348	Pau_c00005_1270.mRNA1, Pau_c00019_0030.mRNA1, Pau_c00034_0190.mRNA1, Pau_c00047_0090.mRNA1, Pau_c00047_0790.mRNA1, Pau_c00049_0010.mRNA1, Pau_c00051_0010.mRNA1, Pau_c00066_0320.mRNA1, Pau_c00078_0010.mRNA1, Pau_c00085_0400.mRNA1, Pau_c00091_0530.mRNA1, Pau_c00108_0150.mRNA1, Pau_c00122_0410.mRNA1, Pau_c00159_0050.mRNA1, Pau_c00174_0660.mRNA1, Pau_c00181_0030.mRNA1, Pau_c00182_0040.mRNA1, Pau_c001…
GO:0016101	BP	p	diterpenoid metabolic process	0/2916	138/64669	0.003176925041399717	7	0	1.0	1.0	1.0	0.03685341482300015
GO:0000096	BP	p	sulfur amino acid metabolic process	0/2916	138/64669	0.003176925041399717	6	0	1.0	1.0	1.0	0.03685341482300015
GO:0050801	BP	p	monoatomic ion homeostasis	16/2916	700/64669	0.0031806744668872395	3	16	1.0	1.0	1.0	0.03685341482300015	Pau_c00107_0620.mRNA1, Pau_c00131_0080.mRNA1, Pau_c00209_0150.mRNA1, Pau_c00270_0160.mRNA1, Pau_c00327_0020.mRNA1, Pau_c00490_0110.mRNA1, Pau_c00490_0130.mRNA1, Pau_c00695_0100.mRNA1, Pau_c00700_0220.mRNA1, Pau_c01037_0160.mRNA1, Pau_c01186_0150.mRNA1, Pau_c01830_0100.mRNA1, Pau_c02140_0050.mRNA1, Pau_c02649_0100.mRNA1, Pau_c02978_0040.mRNA1, Pau_c04195_0010.mRNA1
GO:0046364	BP	p	monosaccharide biosynthetic process	0/2916	139/64669	0.0032104031991513574	5	0	1.0	1.0	1.0	0.037033279381361014
GO:0007051	BP	p	spindle organization	0/2916	139/64669	0.0032104031991513574	7	0	1.0	1.0	1.0	0.037033279381361014
GO:0006096	BP	p	glycolytic process	0/2916	140/64669	0.0032542154593158887	12	0	1.0	1.0	1.0	0.03712796368681191
GO:0009137	BP	p	purine nucleoside diphosphate catabolic process	0/2916	140/64669	0.0032542154593158887	9	0	1.0	1.0	1.0	0.03712796368681191
GO:0046032	BP	p	ADP catabolic process	0/2916	140/64669	0.0032542154593158887	11	0	1.0	1.0	1.0	0.03712796368681191
GO:0009191	BP	p	ribonucleoside diphosphate catabolic process	0/2916	140/64669	0.0032542154593158887	9	0	1.0	1.0	1.0	0.03712796368681191
GO:0009181	BP	p	purine ribonucleoside diphosphate catabolic process	0/2916	140/64669	0.0032542154593158887	10	0	1.0	1.0	1.0	0.03712796368681191
GO:1905392	BP	p	plant organ morphogenesis	46/2916	1524/64669	0.003285144405053483	3	46	1.0	1.0	1.0	0.037399002026089215	Pau_c00027_0480.mRNA1, Pau_c00030_0170.mRNA1, Pau_c00075_0030.mRNA1, Pau_c00075_0040.mRNA1, Pau_c00095_0080.mRNA1, Pau_c00101_0510.mRNA1, Pau_c00117_0660.mRNA1, Pau_c00191_0150.mRNA1, Pau_c00210_0160.mRNA1, Pau_c00263_0270.mRNA1, Pau_c00263_0280.mRNA1, Pau_c00263_0370.mRNA1, Pau_c00324_0100.mRNA1, Pau_c00325_0030.mRNA1, Pau_c00497_0120.mRNA1, Pau_c00536_0050.mRNA1, Pau_c00558_0150.mRNA1, Pau_c005…
GO:0043085	BP	p	positive regulation of catalytic activity	0/2916	141/64669	0.003308529900307117	4	0	1.0	1.0	1.0	0.037420119089373774
GO:0006352	BP	p	DNA-templated transcription initiation	0/2916	141/64669	0.003308529900307117	8	0	1.0	1.0	1.0	0.037420119089373774
GO:0009740	BP	p	gibberellic acid mediated signaling pathway	0/2916	141/64669	0.003308529900307117	7	0	1.0	1.0	1.0	0.037420119089373774
GO:0006281	BP	p	DNA repair	18/2916	750/64669	0.0033560417229973336	7	18	1.0	1.0	1.0	0.037875328016684195	Pau_c00046_0300.mRNA1, Pau_c00065_0840.mRNA1, Pau_c00182_0340.mRNA1, Pau_c00259_0040.mRNA1, Pau_c00487_0120.mRNA1, Pau_c00595_0010.mRNA1, Pau_c00789_0090.mRNA1, Pau_c00873_0070.mRNA1, Pau_c01030_0040.mRNA1, Pau_c01035_0040.mRNA1, Pau_c01536_0030.mRNA1, Pau_c01598_0100.mRNA1, Pau_c01990_0180.mRNA1, Pau_c02279_0050.mRNA1, Pau_c02827_0110.mRNA1, Pau_c02954_0050.mRNA1, Pau_c03659_0040.mRNA1, Pau_c087…
GO:0070918	BP	p	regulatory ncRNA processing	0/2916	142/64669	0.0033735313297345087	8	0	1.0	1.0	1.0	0.03797843847853561
GO:0006979	BP	p	response to oxidative stress	57/2916	1812/64669	0.0033797459635674194	3	57	1.0	1.0	1.0	0.03797843847853561	Pau_c00011_0730.mRNA1, Pau_c00015_0500.mRNA1, Pau_c00027_0480.mRNA1, Pau_c00030_1300.mRNA1, Pau_c00038_0520.mRNA1, Pau_c00065_0460.mRNA1, Pau_c00066_0320.mRNA1, Pau_c00083_0190.mRNA1, Pau_c00083_0220.mRNA1, Pau_c00105_0130.mRNA1, Pau_c00128_0460.mRNA1, Pau_c00147_0100.mRNA1, Pau_c00158_0010.mRNA1, Pau_c00245_0120.mRNA1, Pau_c00263_0290.mRNA1, Pau_c00270_0160.mRNA1, Pau_c00302_0330.mRNA1, Pau_c003…
GO:0009179	BP	p	purine ribonucleoside diphosphate metabolic process	0/2916	143/64669	0.0034494209679423607	9	0	1.0	1.0	1.0	0.038430087450537324
GO:0019364	BP	p	pyridine nucleotide catabolic process	0/2916	143/64669	0.0034494209679423607	9	0	1.0	1.0	1.0	0.038430087450537324
GO:0046031	BP	p	ADP metabolic process	0/2916	143/64669	0.0034494209679423607	10	0	1.0	1.0	1.0	0.038430087450537324
GO:0009135	BP	p	purine nucleoside diphosphate metabolic process	0/2916	143/64669	0.0034494209679423607	8	0	1.0	1.0	1.0	0.038430087450537324
GO:0006766	BP	p	vitamin metabolic process	371119	225/64669	0.00348286329828258	3	2	1.0	1.0	1.0	0.038664522250715025	Pau_c00339_0100.mRNA1, Pau_c01893_0050.mRNA1
GO:0071806	BP	p	protein transmembrane transport	371119	227/64669	0.0034927100076882966	7	2	1.0	1.0	1.0	0.038664522250715025	Pau_c00813_0200.mRNA1, Pau_c01512_0110.mRNA1
GO:0019318	BP	p	hexose metabolic process	371119	227/64669	0.0034927100076882966	5	2	1.0	1.0	1.0	0.038664522250715025	Pau_c00906_0010.mRNA1, Pau_c02570_0020.mRNA1
GO:0002218	BP	p	activation of innate immune response	371119	229/64669	0.003529353502667004	8	2	1.0	1.0	1.0	0.038987392294291864	Pau_c01570_0080.mRNA1, Pau_c10925_0030.mRNA1
GO:0055082	BP	p	intracellular chemical homeostasis	14/2916	626/64669	0.00357259445471822	3	14	1.0	1.0	1.0	0.03931126737003567	Pau_c00027_1260.mRNA1, Pau_c00107_0620.mRNA1, Pau_c00131_0080.mRNA1, Pau_c00209_0150.mRNA1, Pau_c00490_0110.mRNA1, Pau_c00490_0130.mRNA1, Pau_c00700_0220.mRNA1, Pau_c00829_0030.mRNA1, Pau_c00978_0180.mRNA1, Pau_c01037_0160.mRNA1, Pau_c01830_0100.mRNA1, Pau_c02978_0040.mRNA1, Pau_c04195_0010.mRNA1, Pau_c04341_0030.mRNA1
GO:0033043	BP	p	regulation of organelle organization	371209	338/64669	0.003573751579094152	5	5	1.0	1.0	1.0	0.03931126737003567	Pau_c00231_0040.mRNA1, Pau_c00816_0070.mRNA1, Pau_c01066_0090.mRNA1, Pau_c02973_0040.mRNA1, Pau_c03266_0080.mRNA1
GO:0002253	BP	p	activation of immune response	371119	232/64669	0.003635523718131891	6	2	1.0	1.0	1.0	0.03990656982387301	Pau_c01570_0080.mRNA1, Pau_c10925_0030.mRNA1
GO:0050776	BP	p	regulation of immune response	371301	437/64669	0.0036735937812660204	4	8	1.0	1.0	1.0	0.040155383596480146	Pau_c00163_0250.mRNA1, Pau_c01418_0150.mRNA1, Pau_c01552_0050.mRNA1, Pau_c01570_0080.mRNA1, Pau_c01910_0030.mRNA1, Pau_c01984_0030.mRNA1, Pau_c05407_0010.mRNA1, Pau_c10925_0030.mRNA1
GO:0002682	BP	p	regulation of immune system process	371301	437/64669	0.0036735937812660204	3	8	1.0	1.0	1.0	0.040155383596480146	Pau_c00163_0250.mRNA1, Pau_c01418_0150.mRNA1, Pau_c01552_0050.mRNA1, Pau_c01570_0080.mRNA1, Pau_c01910_0030.mRNA1, Pau_c01984_0030.mRNA1, Pau_c05407_0010.mRNA1, Pau_c10925_0030.mRNA1
GO:0031047	BP	p	regulatory ncRNA-mediated gene silencing	371088	181/64669	0.003707258395432985	9	1	1.0	1.0	1.0	0.040311145844085544	Pau_c00710_0140.mRNA1
GO:0046467	BP	p	membrane lipid biosynthetic process	371088	181/64669	0.003707258395432985	6	1	1.0	1.0	1.0	0.040311145844085544	Pau_c02070_0070.mRNA1
GO:0072329	BP	p	monocarboxylic acid catabolic process	371088	182/64669	0.0037110375920907292	7	1	1.0	1.0	1.0	0.040311145844085544	Pau_c02739_0010.mRNA1
GO:1903338	BP	p	regulation of cell wall organization or biogenesis	371088	183/64669	0.003723459717544852	4	1	1.0	1.0	1.0	0.04036199369496644	Pau_c01902_0050.mRNA1
GO:0071695	BP	p	anatomical structure maturation	371240	377/64669	0.0037837162728183733	3	6	1.0	1.0	1.0	0.04093007603003111	Pau_c00027_0480.mRNA1, Pau_c00061_0470.mRNA1, Pau_c00210_0160.mRNA1, Pau_c00550_0170.mRNA1, Pau_c00575_0130.mRNA1, Pau_c01511_0110.mRNA1
GO:0070085	BP	p	glycosylation	371270	410/64669	0.00379389706760008	2	7	1.0	1.0	1.0	0.04095523666763316	Pau_c00032_0350.mRNA1, Pau_c00084_0300.mRNA1, Pau_c00124_0050.mRNA1, Pau_c00181_0560.mRNA1, Pau_c01463_0160.mRNA1, Pau_c01671_0100.mRNA1, Pau_c02848_0020.mRNA1
GO:0048481	BP	p	plant ovule development	371088	187/64669	0.0038611210793390457	4	1	1.0	1.0	1.0	0.0415948043546979	Pau_c01241_0080.mRNA1
GO:0044550	BP	p	secondary metabolite biosynthetic process	30/2916	1088/64669	0.003921411567465166	3	30	1.0	1.0	1.0	0.042157195696419326	Pau_c00015_0500.mRNA1, Pau_c00043_0490.mRNA1, Pau_c00083_0190.mRNA1, Pau_c00083_0220.mRNA1, Pau_c00108_0120.mRNA1, Pau_c00116_0650.mRNA1, Pau_c00116_0680.mRNA1, Pau_c00186_0190.mRNA1, Pau_c00191_0050.mRNA1, Pau_c00550_0170.mRNA1, Pau_c00755_0210.mRNA1, Pau_c01095_0020.mRNA1, Pau_c01131_0040.mRNA1, Pau_c01275_0010.mRNA1, Pau_c01275_0030.mRNA1, Pau_c01511_0110.mRNA1, Pau_c01626_0090.mRNA1, Pau_c017…
GO:0016050	BP	p	vesicle organization	371148	261/64669	0.004143603383337208	5	3	1.0	1.0	1.0	0.04445421407555598	Pau_c00648_0380.mRNA1, Pau_c01559_0100.mRNA1, Pau_c03321_0100.mRNA1
GO:0010498	BP	p	proteasomal protein catabolic process	371362	493/64669	0.004497855824122777	7	10	1.0	1.0	1.0	0.04815568843321593	Pau_c00093_0180.mRNA1, Pau_c00301_0010.mRNA1, Pau_c01528_0190.mRNA1, Pau_c01932_0020.mRNA1, Pau_c02369_0010.mRNA1, Pau_c03543_0080.mRNA1, Pau_c03746_0070.mRNA1, Pau_c05337_0030.mRNA1, Pau_c07261_0010.mRNA1, Pau_c09656_0030.mRNA1
GO:0098727	BP	p	maintenance of cell number	371179	294/64669	0.004571190407741288	2	4	1.0	1.0	1.0	0.04874066827395312	Pau_c00318_0120.mRNA1, Pau_c02470_0020.mRNA1, Pau_c02683_0030.mRNA1, Pau_c05808_0010.mRNA1
GO:0019827	BP	p	stem cell population maintenance	371179	294/64669	0.004571190407741288	3	4	1.0	1.0	1.0	0.04874066827395312	Pau_c00318_0120.mRNA1, Pau_c02470_0020.mRNA1, Pau_c02683_0030.mRNA1, Pau_c05808_0010.mRNA1
GO:0046390	BP	p	ribose phosphate biosynthetic process	371179	298/64669	0.004628721378227072	6	4	1.0	1.0	1.0	0.049253374012399896	Pau_c00910_0010.mRNA1, Pau_c00967_0080.mRNA1, Pau_c03195_0010.mRNA1, Pau_c05404_0030.mRNA1
GO:0051336	BP	p	regulation of hydrolase activity	0/2916	127/64669	0.004658884176210415	4	0	1.0	1.0	1.0	0.049473364755114255
GO:0042026	BP	p	protein refolding	0/2916	128/64669	0.004671346640277019	3	0	1.0	1.0	1.0	0.04950488085854548
GO:0016556	BP	p	mRNA modification	0/2916	130/64669	0.004740352758639998	8	0	1.0	1.0	1.0	0.05003279207196143
GO:0051338	BP	p	regulation of transferase activity	0/2916	130/64669	0.004740352758639998	4	0	1.0	1.0	1.0	0.05003279207196143
GO:0006612	BP	p	protein targeting to membrane	0/2916	131/64669	0.0047972347117074075	7	0	1.0	1.0	1.0	0.050428995537988755
GO:0006892	BP	p	post-Golgi vesicle-mediated transport	0/2916	131/64669	0.0047972347117074075	6	0	1.0	1.0	1.0	0.050428995537988755
GO:0051170	BP	p	import into nucleus	0/2916	132/64669	0.004869299876696112	7	0	1.0	1.0	1.0	0.05108356047704935
GO:0010075	BP	p	regulation of meristem growth	371119	216/64669	0.004903521644303987	5	2	1.0	1.0	1.0	0.051177465884894364	Pau_c00318_0120.mRNA1, Pau_c02470_0020.mRNA1
GO:0008380	BP	p	RNA splicing	13/2916	588/64669	0.004913466883035885	8	13	1.0	1.0	1.0	0.051177465884894364	Pau_c00004_0360.mRNA1, Pau_c00116_0670.mRNA1, Pau_c00428_0030.mRNA1, Pau_c00546_0150.mRNA1, Pau_c00603_0110.mRNA1, Pau_c01264_0060.mRNA1, Pau_c01421_0030.mRNA1, Pau_c03768_0010.mRNA1, Pau_c03801_0010.mRNA1, Pau_c04063_0060.mRNA1, Pau_c05450_0070.mRNA1, Pau_c05946_0010.mRNA1, Pau_c07325_0050.mRNA1
GO:0016197	BP	p	endosomal transport	371119	219/64669	0.00493576434111045	5	2	1.0	1.0	1.0	0.051177465884894364	Pau_c00292_0310.mRNA1, Pau_c02622_0070.mRNA1
GO:0009626	BP	p	plant-type hypersensitive response	371240	363/64669	0.004936495557032864	8	6	1.0	1.0	1.0	0.051177465884894364	Pau_c00362_0330.mRNA1, Pau_c01567_0030.mRNA1, Pau_c03460_0070.mRNA1, Pau_c03908_0040.mRNA1, Pau_c04345_0020.mRNA1, Pau_c12374_0010.mRNA1
GO:0034050	BP	p	symbiont-induced defense-related programmed cell death	371240	363/64669	0.004936495557032864	7	6	1.0	1.0	1.0	0.051177465884894364	Pau_c00362_0330.mRNA1, Pau_c01567_0030.mRNA1, Pau_c03460_0070.mRNA1, Pau_c03908_0040.mRNA1, Pau_c04345_0020.mRNA1, Pau_c12374_0010.mRNA1
GO:0051085	BP	p	chaperone cofactor-dependent protein refolding	0/2916	133/64669	0.004956774121954671	5	0	1.0	1.0	1.0	0.051177465884894364
GO:0006081	BP	p	cellular aldehyde metabolic process	0/2916	133/64669	0.004956774121954671	3	0	1.0	1.0	1.0	0.051177465884894364
GO:0051084	BP	p	'de novo' post-translational protein folding	0/2916	133/64669	0.004956774121954671	4	0	1.0	1.0	1.0	0.051177465884894364
GO:0009867	BP	p	jasmonic acid mediated signaling pathway	371240	366/64669	0.0049965794779798685	6	6	1.0	1.0	1.0	0.05145361377902603	Pau_c00065_0460.mRNA1, Pau_c00105_0130.mRNA1, Pau_c00357_0020.mRNA1, Pau_c01995_0020.mRNA1, Pau_c02405_0110.mRNA1, Pau_c09888_0010.mRNA1
GO:0009205	BP	p	purine ribonucleoside triphosphate metabolic process	371119	221/64669	0.005003257036050287	9	2	1.0	1.0	1.0	0.05145361377902603	Pau_c00967_0080.mRNA1, Pau_c05404_0030.mRNA1
GO:0048580	BP	p	regulation of post-embryonic development	50/2916	1606/64669	0.005026525617149586	5	50	1.0	1.0	1.0	0.05159115072405107	Pau_c00005_1270.mRNA1, Pau_c00044_0440.mRNA1, Pau_c00044_0450.mRNA1, Pau_c00049_0010.mRNA1, Pau_c00095_0380.mRNA1, Pau_c00102_0040.mRNA1, Pau_c00126_0260.mRNA1, Pau_c00195_0030.mRNA1, Pau_c00210_0160.mRNA1, Pau_c00217_0470.mRNA1, Pau_c00248_0390.mRNA1, Pau_c00273_0210.mRNA1, Pau_c00309_0020.mRNA1, Pau_c00512_0240.mRNA1, Pau_c00603_0090.mRNA1, Pau_c00610_0410.mRNA1, Pau_c00655_0120.mRNA1, Pau_c006…
GO:0009308	BP	p	amine metabolic process	371209	336/64669	0.005042174255982045	4	5	1.0	1.0	1.0	0.05162885373232182	Pau_c01570_0090.mRNA1, Pau_c01626_0090.mRNA1, Pau_c02347_0040.mRNA1, Pau_c02376_0030.mRNA1, Pau_c02492_0090.mRNA1
GO:0035383	BP	p	thioester metabolic process	0/2916	134/64669	0.005059904920831693	4	0	1.0	1.0	1.0	0.05162885373232182
GO:0006637	BP	p	acyl-CoA metabolic process	0/2916	134/64669	0.005059904920831693	10	0	1.0	1.0	1.0	0.05162885373232182
GO:0009144	BP	p	purine nucleoside triphosphate metabolic process	371119	224/64669	0.005174910600570388	8	2	1.0	1.0	1.0	0.05249413204547472	Pau_c00967_0080.mRNA1, Pau_c05404_0030.mRNA1
GO:0090150	BP	p	establishment of protein localization to membrane	371119	224/64669	0.005174910600570388	6	2	1.0	1.0	1.0	0.05249413204547472	Pau_c00089_0050.mRNA1, Pau_c01125_0100.mRNA1
GO:0072657	BP	p	protein localization to membrane	371119	224/64669	0.005174910600570388	5	2	1.0	1.0	1.0	0.05249413204547472	Pau_c00089_0050.mRNA1, Pau_c01125_0100.mRNA1
GO:0009648	BP	p	photoperiodism	15/2916	642/64669	0.005360818021041658	5	15	1.0	1.0	1.0	0.05427437895477904	Pau_c00011_1110.mRNA1, Pau_c00059_0220.mRNA1, Pau_c00126_0260.mRNA1, Pau_c00386_0030.mRNA1, Pau_c00475_0020.mRNA1, Pau_c00502_0120.mRNA1, Pau_c00538_0300.mRNA1, Pau_c00673_0250.mRNA1, Pau_c00743_0060.mRNA1, Pau_c01150_0160.mRNA1, Pau_c02161_0010.mRNA1, Pau_c02601_0020.mRNA1, Pau_c02875_0090.mRNA1, Pau_c04117_0010.mRNA1, Pau_c04153_0050.mRNA1
GO:0033013	BP	p	tetrapyrrole metabolic process	15/2916	646/64669	0.005428397379952682	4	15	1.0	1.0	1.0	0.05485206189742885	Pau_c00014_1220.mRNA1, Pau_c00128_0460.mRNA1, Pau_c00158_0010.mRNA1, Pau_c00190_0020.mRNA1, Pau_c00236_0360.mRNA1, Pau_c00245_0010.mRNA1, Pau_c00274_0090.mRNA1, Pau_c00911_0060.mRNA1, Pau_c01136_0110.mRNA1, Pau_c01225_0050.mRNA1, Pau_c02104_0040.mRNA1, Pau_c02360_0010.mRNA1, Pau_c05335_0030.mRNA1, Pau_c06328_0030.mRNA1, Pau_c07132_0030.mRNA1
GO:0006812	BP	p	monoatomic cation transport	17/2916	699/64669	0.005744430353683741	5	17	1.0	1.0	1.0	0.05788127114226951	Pau_c00012_0170.mRNA1, Pau_c00107_0620.mRNA1, Pau_c00131_0080.mRNA1, Pau_c00209_0150.mRNA1, Pau_c00700_0220.mRNA1, Pau_c00727_0180.mRNA1, Pau_c01037_0160.mRNA1, Pau_c01186_0150.mRNA1, Pau_c01582_0010.mRNA1, Pau_c01830_0100.mRNA1, Pau_c01956_0010.mRNA1, Pau_c02006_0050.mRNA1, Pau_c02649_0100.mRNA1, Pau_c02978_0040.mRNA1, Pau_c05695_0010.mRNA1, Pau_c05766_0020.mRNA1, Pau_c09436_0010.mRNA1
GO:0019761	BP	p	glucosinolate biosynthetic process	371148	254/64669	0.005772585537779084	7	3	1.0	1.0	1.0	0.05788127114226951	Pau_c01728_0040.mRNA1, Pau_c02993_0010.mRNA1, Pau_c03319_0020.mRNA1
GO:0016144	BP	p	S-glycoside biosynthetic process	371148	254/64669	0.005772585537779084	6	3	1.0	1.0	1.0	0.05788127114226951	Pau_c01728_0040.mRNA1, Pau_c02993_0010.mRNA1, Pau_c03319_0020.mRNA1
GO:0019758	BP	p	glycosinolate biosynthetic process	371148	254/64669	0.005772585537779084	6	3	1.0	1.0	1.0	0.05788127114226951	Pau_c01728_0040.mRNA1, Pau_c02993_0010.mRNA1, Pau_c03319_0020.mRNA1
GO:0072522	BP	p	purine-containing compound biosynthetic process	371179	287/64669	0.0062555928872994	5	4	1.0	1.0	1.0	0.06201016145040504	Pau_c00910_0010.mRNA1, Pau_c00967_0080.mRNA1, Pau_c03195_0010.mRNA1, Pau_c05404_0030.mRNA1
GO:0046942	BP	p	carboxylic acid transport	371179	288/64669	0.006280259199145178	6	4	1.0	1.0	1.0	0.06201755959155863	Pau_c00122_0350.mRNA1, Pau_c00122_0360.mRNA1, Pau_c00868_0080.mRNA1, Pau_c00868_0090.mRNA1
GO:0009260	BP	p	ribonucleotide biosynthetic process	371179	290/64669	0.00635524437551628	9	4	1.0	1.0	1.0	0.06252121542253186	Pau_c00910_0010.mRNA1, Pau_c00967_0080.mRNA1, Pau_c03195_0010.mRNA1, Pau_c05404_0030.mRNA1
GO:0016042	BP	p	lipid catabolic process	371179	290/64669	0.00635524437551628	4	4	1.0	1.0	1.0	0.06252121542253186	Pau_c00032_0350.mRNA1, Pau_c01671_0100.mRNA1, Pau_c02739_0010.mRNA1, Pau_c03289_0020.mRNA1
GO:0045088	BP	p	regulation of innate immune response	371270	385/64669	0.006500798414502579	6	7	1.0	1.0	1.0	0.06383269855596319	Pau_c00163_0250.mRNA1, Pau_c01418_0150.mRNA1, Pau_c01552_0050.mRNA1, Pau_c01570_0080.mRNA1, Pau_c01984_0030.mRNA1, Pau_c05407_0010.mRNA1, Pau_c10925_0030.mRNA1
GO:0032870	BP	p	cellular response to hormone stimulus	18/2916	721/64669	0.006567430537688976	5	18	1.0	1.0	1.0	0.06436575718704947	Pau_c00059_0220.mRNA1, Pau_c00065_0460.mRNA1, Pau_c00318_0120.mRNA1, Pau_c00332_0090.mRNA1, Pau_c00502_0120.mRNA1, Pau_c00556_0010.mRNA1, Pau_c00573_0010.mRNA1, Pau_c00636_0250.mRNA1, Pau_c01203_0230.mRNA1, Pau_c01392_0110.mRNA1, Pau_c01995_0020.mRNA1, Pau_c02405_0110.mRNA1, Pau_c02470_0020.mRNA1, Pau_c02803_0010.mRNA1, Pau_c03995_0020.mRNA1, Pau_c05739_0010.mRNA1, Pau_c08242_0020.mRNA1, Pau_c098…
GO:1900140	BP	p	regulation of seedling development	371240	358/64669	0.0067132394399636915	6	6	1.0	1.0	1.0	0.06567135166973863	Pau_c00044_0440.mRNA1, Pau_c00044_0450.mRNA1, Pau_c01736_0030.mRNA1, Pau_c02125_0010.mRNA1, Pau_c02358_0020.mRNA1, Pau_c03776_0040.mRNA1
GO:0046034	BP	p	ATP metabolic process	371119	209/64669	0.0069074419856674915	10	2	1.0	1.0	1.0	0.06728574677261306	Pau_c00967_0080.mRNA1, Pau_c05404_0030.mRNA1
GO:0006606	BP	p	protein import into nucleus	0/2916	118/64669	0.006921497500288979	8	0	1.0	1.0	1.0	0.06728574677261306
GO:0034504	BP	p	protein localization to nucleus	0/2916	118/64669	0.006921497500288979	6	0	1.0	1.0	1.0	0.06728574677261306
GO:0045927	BP	p	positive regulation of growth	0/2916	119/64669	0.0069298899150159595	4	0	1.0	1.0	1.0	0.06728574677261306
GO:0009073	BP	p	aromatic amino acid family biosynthetic process	0/2916	121/64669	0.007010912615428545	7	0	1.0	1.0	1.0	0.06794590776365136
GO:0120252	BP	p	hydrocarbon metabolic process	371119	212/64669	0.007025070307314465	3	2	1.0	1.0	1.0	0.06795680256463381	Pau_c01671_0010.mRNA1, Pau_c02611_0050.mRNA1
GO:0051094	BP	p	positive regulation of developmental process	371393	514/64669	0.007203412117588417	4	11	1.0	1.0	1.0	0.06941939229071684	Pau_c00126_0260.mRNA1, Pau_c00195_0030.mRNA1, Pau_c00774_0220.mRNA1, Pau_c00865_0020.mRNA1, Pau_c01938_0030.mRNA1, Pau_c02687_0020.mRNA1, Pau_c02875_0090.mRNA1, Pau_c03374_0040.mRNA1, Pau_c03374_0050.mRNA1, Pau_c04153_0050.mRNA1, Pau_c06314_0030.mRNA1
GO:0045491	BP	p	xylan metabolic process	371119	215/64669	0.0072570349547540405	7	2	1.0	1.0	1.0	0.06941939229071684	Pau_c01566_0020.mRNA1, Pau_c01941_0010.mRNA1
GO:0042631	BP	p	cellular response to water deprivation	371119	215/64669	0.0072570349547540405	6	2	1.0	1.0	1.0	0.06941939229071684	Pau_c00059_0220.mRNA1, Pau_c00502_0120.mRNA1
GO:0071462	BP	p	cellular response to water stimulus	371119	215/64669	0.0072570349547540405	5	2	1.0	1.0	1.0	0.06941939229071684	Pau_c00059_0220.mRNA1, Pau_c00502_0120.mRNA1
GO:0061919	BP	p	process utilizing autophagic mechanism	0/2916	124/64669	0.007296092630478103	2	0	1.0	1.0	1.0	0.06941939229071684
GO:0010154	BP	p	fruit development	0/2916	124/64669	0.007296092630478103	4	0	1.0	1.0	1.0	0.06941939229071684
GO:0006914	BP	p	autophagy	0/2916	124/64669	0.007296092630478103	4	0	1.0	1.0	1.0	0.06941939229071684
GO:0016102	BP	p	diterpenoid biosynthetic process	0/2916	124/64669	0.007296092630478103	8	0	1.0	1.0	1.0	0.06941939229071684
GO:0001708	BP	p	cell fate specification	0/2916	124/64669	0.007296092630478103	3	0	1.0	1.0	1.0	0.06941939229071684
GO:0042537	BP	p	benzene-containing compound metabolic process	0/2916	125/64669	0.007435813314583841	4	0	1.0	1.0	1.0	0.07036357644689682
GO:0072527	BP	p	pyrimidine-containing compound metabolic process	0/2916	125/64669	0.007435813314583841	4	0	1.0	1.0	1.0	0.07036357644689682
GO:0015748	BP	p	organophosphate ester transport	0/2916	125/64669	0.007435813314583841	5	0	1.0	1.0	1.0	0.07036357644689682
GO:0022603	BP	p	regulation of anatomical structure morphogenesis	371362	478/64669	0.007560073090521471	4	10	1.0	1.0	1.0	0.07140982082242563	Pau_c00017_0660.mRNA1, Pau_c00030_0170.mRNA1, Pau_c00231_0040.mRNA1, Pau_c00429_0170.mRNA1, Pau_c00558_0150.mRNA1, Pau_c00609_0080.mRNA1, Pau_c00816_0070.mRNA1, Pau_c01260_0110.mRNA1, Pau_c02279_0010.mRNA1, Pau_c02973_0040.mRNA1
GO:0006397	BP	p	mRNA processing	16/2916	653/64669	0.007797272775991194	8	16	1.0	1.0	1.0	0.0733844408917294	Pau_c00004_0360.mRNA1, Pau_c00116_0670.mRNA1, Pau_c00259_0040.mRNA1, Pau_c00428_0030.mRNA1, Pau_c00546_0150.mRNA1, Pau_c01203_0230.mRNA1, Pau_c01264_0060.mRNA1, Pau_c01885_0010.mRNA1, Pau_c02627_0010.mRNA1, Pau_c03768_0010.mRNA1, Pau_c03801_0010.mRNA1, Pau_c03995_0020.mRNA1, Pau_c05946_0010.mRNA1, Pau_c07325_0050.mRNA1, Pau_c08009_0010.mRNA1, Pau_c08781_0010.mRNA1
GO:0040008	BP	p	regulation of growth	27/2916	972/64669	0.007845579847944782	3	27	1.0	1.0	1.0	0.07370604203096233	Pau_c00017_0660.mRNA1, Pau_c00030_0170.mRNA1, Pau_c00181_0030.mRNA1, Pau_c00181_0060.mRNA1, Pau_c00217_0420.mRNA1, Pau_c00260_0460.mRNA1, Pau_c00260_0480.mRNA1, Pau_c00263_0370.mRNA1, Pau_c00318_0120.mRNA1, Pau_c00325_0030.mRNA1, Pau_c00429_0170.mRNA1, Pau_c00558_0150.mRNA1, Pau_c00609_0080.mRNA1, Pau_c00637_0030.mRNA1, Pau_c00816_0070.mRNA1, Pau_c01012_0150.mRNA1, Pau_c01260_0110.mRNA1, Pau_c013…
GO:1903311	BP	p	regulation of mRNA metabolic process	371088	169/64669	0.007924777356219558	7	1	1.0	1.0	1.0	0.07386121259703626	Pau_c00045_0250.mRNA1
GO:0000375	BP	p	RNA splicing, via transesterification reactions	371332	442/64669	0.007932192131198397	9	9	1.0	1.0	1.0	0.07386121259703626	Pau_c00004_0360.mRNA1, Pau_c00116_0670.mRNA1, Pau_c00428_0030.mRNA1, Pau_c00546_0150.mRNA1, Pau_c01264_0060.mRNA1, Pau_c03768_0010.mRNA1, Pau_c03801_0010.mRNA1, Pau_c05946_0010.mRNA1, Pau_c07325_0050.mRNA1
GO:0000377	BP	p	RNA splicing, via transesterification reactions with bulged adenosine as nucleophile	371332	442/64669	0.007932192131198397	10	9	1.0	1.0	1.0	0.07386121259703626	Pau_c00004_0360.mRNA1, Pau_c00116_0670.mRNA1, Pau_c00428_0030.mRNA1, Pau_c00546_0150.mRNA1, Pau_c01264_0060.mRNA1, Pau_c03768_0010.mRNA1, Pau_c03801_0010.mRNA1, Pau_c05946_0010.mRNA1, Pau_c07325_0050.mRNA1
GO:0042545	BP	p	cell wall modification	371332	442/64669	0.007932192131198397	6	9	1.0	1.0	1.0	0.07386121259703626	Pau_c00047_0090.mRNA1, Pau_c00053_0320.mRNA1, Pau_c00061_0470.mRNA1, Pau_c00192_0290.mRNA1, Pau_c01244_0010.mRNA1, Pau_c01552_0150.mRNA1, Pau_c01670_0030.mRNA1, Pau_c01676_0020.mRNA1, Pau_c02469_0090.mRNA1
GO:0046474	BP	p	glycerophospholipid biosynthetic process	371148	244/64669	0.007932926554342214	7	3	1.0	1.0	1.0	0.07386121259703626	Pau_c01500_0150.mRNA1, Pau_c02460_0030.mRNA1, Pau_c02518_0050.mRNA1
GO:0007623	BP	p	circadian rhythm	371301	408/64669	0.008290114892624035	2	8	1.0	1.0	1.0	0.07683735865299185	Pau_c00401_0010.mRNA1, Pau_c00911_0060.mRNA1, Pau_c01275_0010.mRNA1, Pau_c01275_0030.mRNA1, Pau_c01709_0100.mRNA1, Pau_c01736_0030.mRNA1, Pau_c03425_0030.mRNA1, Pau_c03776_0040.mRNA1
GO:0048511	BP	p	rhythmic process	371301	408/64669	0.008290114892624035	1	8	1.0	1.0	1.0	0.07683735865299185	Pau_c00401_0010.mRNA1, Pau_c00911_0060.mRNA1, Pau_c01275_0010.mRNA1, Pau_c01275_0030.mRNA1, Pau_c01709_0100.mRNA1, Pau_c01736_0030.mRNA1, Pau_c03425_0030.mRNA1, Pau_c03776_0040.mRNA1
GO:0000910	BP	p	cytokinesis	371301	410/64669	0.008296784219722748	3	8	1.0	1.0	1.0	0.07683735865299185	Pau_c00672_0040.mRNA1, Pau_c00760_0030.mRNA1, Pau_c03424_0060.mRNA1, Pau_c03424_0080.mRNA1, Pau_c04438_0010.mRNA1, Pau_c07031_0010.mRNA1, Pau_c09876_0010.mRNA1, Pau_c11332_0010.mRNA1
GO:0009723	BP	p	response to ethylene	15/2916	622/64669	0.008499036454747099	5	15	1.0	1.0	1.0	0.07842611170028117	Pau_c00054_0160.mRNA1, Pau_c00188_0290.mRNA1, Pau_c00263_0270.mRNA1, Pau_c00263_0280.mRNA1, Pau_c00335_0130.mRNA1, Pau_c00366_0400.mRNA1, Pau_c01416_0070.mRNA1, Pau_c01671_0010.mRNA1, Pau_c01730_0040.mRNA1, Pau_c01957_0110.mRNA1, Pau_c02369_0010.mRNA1, Pau_c02611_0050.mRNA1, Pau_c03342_0010.mRNA1, Pau_c05831_0010.mRNA1, Pau_c12623_0010.mRNA1
GO:0071555	BP	p	cell wall organization	15/2916	623/64669	0.00851345976646704	5	15	1.0	1.0	1.0	0.07842611170028117	Pau_c00030_0170.mRNA1, Pau_c00038_0520.mRNA1, Pau_c00047_0090.mRNA1, Pau_c00053_0320.mRNA1, Pau_c00061_0470.mRNA1, Pau_c00192_0290.mRNA1, Pau_c00558_0150.mRNA1, Pau_c00609_0080.mRNA1, Pau_c01244_0010.mRNA1, Pau_c01552_0150.mRNA1, Pau_c01670_0030.mRNA1, Pau_c01676_0020.mRNA1, Pau_c02292_0040.mRNA1, Pau_c02469_0090.mRNA1, Pau_c03166_0050.mRNA1
GO:0006575	BP	p	cellular modified amino acid metabolic process	371179	279/64669	0.00854523988473976	4	4	1.0	1.0	1.0	0.07851657802775149	Pau_c02548_0070.mRNA1, Pau_c02548_0110.mRNA1, Pau_c02839_0020.mRNA1, Pau_c06666_0090.mRNA1
GO:0010564	BP	p	regulation of cell cycle process	371209	311/64669	0.008742790513239122	5	5	1.0	1.0	1.0	0.07955481629324394	Pau_c00263_0020.mRNA1, Pau_c01066_0090.mRNA1, Pau_c01332_0080.mRNA1, Pau_c02353_0010.mRNA1, Pau_c03266_0080.mRNA1
GO:0098657	BP	p	import into cell	371240	348/64669	0.008882341436647838	4	6	1.0	1.0	1.0	0.08054352739249013	Pau_c00107_0620.mRNA1, Pau_c00122_0350.mRNA1, Pau_c00122_0360.mRNA1, Pau_c00868_0080.mRNA1, Pau_c00868_0090.mRNA1, Pau_c02978_0040.mRNA1
GO:0030163	BP	p	protein catabolic process	17/2916	681/64669	0.008997842365919651	5	17	1.0	1.0	1.0	0.08144921891650185	Pau_c00093_0180.mRNA1, Pau_c00190_0020.mRNA1, Pau_c00301_0010.mRNA1, Pau_c00877_0060.mRNA1, Pau_c01242_0280.mRNA1, Pau_c01286_0190.mRNA1, Pau_c01411_0010.mRNA1, Pau_c01528_0190.mRNA1, Pau_c01932_0020.mRNA1, Pau_c02369_0010.mRNA1, Pau_c03203_0020.mRNA1, Pau_c03543_0080.mRNA1, Pau_c03746_0070.mRNA1, Pau_c05337_0030.mRNA1, Pau_c06904_0020.mRNA1, Pau_c07261_0010.mRNA1, Pau_c09656_0030.mRNA1
GO:0006873	BP	p	intracellular monoatomic ion homeostasis	371362	466/64669	0.00969808956831941	4	10	1.0	1.0	1.0	0.08733305528362247	Pau_c00107_0620.mRNA1, Pau_c00131_0080.mRNA1, Pau_c00209_0150.mRNA1, Pau_c00490_0110.mRNA1, Pau_c00490_0130.mRNA1, Pau_c00700_0220.mRNA1, Pau_c01037_0160.mRNA1, Pau_c01830_0100.mRNA1, Pau_c02978_0040.mRNA1, Pau_c04195_0010.mRNA1
GO:0006664	BP	p	glycolipid metabolic process	0/2916	110/64669	0.01029630914085231	6	0	1.0	1.0	1.0	0.09234805620228714
GO:1903509	BP	p	liposaccharide metabolic process	0/2916	110/64669	0.01029630914085231	4	0	1.0	1.0	1.0	0.09234805620228714
GO:0006413	BP	p	translational initiation	0/2916	111/64669	0.010325837507850672	3	0	1.0	1.0	1.0	0.09234805620228714
GO:0071985	BP	p	multivesicular body sorting pathway	0/2916	111/64669	0.010325837507850672	5	0	1.0	1.0	1.0	0.09234805620228714
GO:0019751	BP	p	polyol metabolic process	0/2916	112/64669	0.010386709242210843	5	0	1.0	1.0	1.0	0.0927333938165879
GO:0042214	BP	p	terpene metabolic process	0/2916	113/64669	0.010479129471349099	6	0	1.0	1.0	1.0	0.09339860010874224
GO:0006898	BP	p	receptor-mediated endocytosis	0/2916	114/64669	0.010603342551689045	6	0	1.0	1.0	1.0	0.09434441649233223
GO:0007015	BP	p	actin filament organization	371148	236/64669	0.010972470984547891	5	3	1.0	1.0	1.0	0.09746245947773885	Pau_c00231_0040.mRNA1, Pau_c00816_0070.mRNA1, Pau_c02973_0040.mRNA1
GO:1902531	BP	p	regulation of intracellular signal transduction	371088	157/64669	0.011067463389302187	6	1	1.0	1.0	1.0	0.09813903760513878	Pau_c02369_0010.mRNA1
GO:0098876	BP	p	vesicle-mediated transport to the plasma membrane	0/2916	117/64669	0.01116973292015357	5	0	1.0	1.0	1.0	0.0988777375987788
GO:0048646	BP	p	anatomical structure formation involved in morphogenesis	19/2916	724/64669	0.011408996416609203	2	19	1.0	1.0	1.0	0.1006576362879604	Pau_c00174_0660.mRNA1, Pau_c00335_0130.mRNA1, Pau_c00760_0030.mRNA1, Pau_c00945_0020.mRNA1, Pau_c01250_0020.mRNA1, Pau_c01332_0080.mRNA1, Pau_c01463_0130.mRNA1, Pau_c01636_0010.mRNA1, Pau_c01961_0050.mRNA1, Pau_c02054_0020.mRNA1, Pau_c02353_0010.mRNA1, Pau_c02687_0020.mRNA1, Pau_c02970_0110.mRNA1, Pau_c03064_0060.mRNA1, Pau_c03342_0010.mRNA1, Pau_c03374_0040.mRNA1, Pau_c03374_0050.mRNA1, Pau_c054…
GO:1990542	BP	p	mitochondrial transmembrane transport	371088	161/64669	0.011482511921659505	5	1	1.0	1.0	1.0	0.1006576362879604	Pau_c00813_0200.mRNA1
GO:0023056	BP	p	positive regulation of signaling	371179	266/64669	0.011490705739004604	4	4	1.0	1.0	1.0	0.1006576362879604	Pau_c00015_0010.mRNA1, Pau_c00977_0110.mRNA1, Pau_c01682_0010.mRNA1, Pau_c02376_0030.mRNA1
GO:0010647	BP	p	positive regulation of cell communication	371179	267/64669	0.011495734876754834	5	4	1.0	1.0	1.0	0.1006576362879604	Pau_c00015_0010.mRNA1, Pau_c00977_0110.mRNA1, Pau_c01682_0010.mRNA1, Pau_c02376_0030.mRNA1
GO:0044242	BP	p	cellular lipid catabolic process	371179	269/64669	0.011549172120928056	5	4	1.0	1.0	1.0	0.10069796561625231	Pau_c00032_0350.mRNA1, Pau_c01671_0100.mRNA1, Pau_c02739_0010.mRNA1, Pau_c03289_0020.mRNA1
GO:0006164	BP	p	purine nucleotide biosynthetic process	371179	269/64669	0.011549172120928056	9	4	1.0	1.0	1.0	0.10069796561625231	Pau_c00910_0010.mRNA1, Pau_c00967_0080.mRNA1, Pau_c03195_0010.mRNA1, Pau_c05404_0030.mRNA1
GO:0010029	BP	p	regulation of seed germination	371240	334/64669	0.011581167328681027	7	6	1.0	1.0	1.0	0.10080835801626524	Pau_c00044_0440.mRNA1, Pau_c00044_0450.mRNA1, Pau_c01736_0030.mRNA1, Pau_c02125_0010.mRNA1, Pau_c02358_0020.mRNA1, Pau_c03776_0040.mRNA1
GO:0006066	BP	p	alcohol metabolic process	371209	308/64669	0.012145557533551576	4	5	1.0	1.0	1.0	0.10554489496656319	Pau_c00032_0350.mRNA1, Pau_c00245_0010.mRNA1, Pau_c01671_0100.mRNA1, Pau_c02104_0040.mRNA1, Pau_c02739_0010.mRNA1
GO:0009743	BP	p	response to carbohydrate	13/2916	544/64669	0.012616283761439721	4	13	1.0	1.0	1.0	0.109453084080111	Pau_c00027_1260.mRNA1, Pau_c00921_0040.mRNA1, Pau_c01275_0010.mRNA1, Pau_c01275_0030.mRNA1, Pau_c01405_0090.mRNA1, Pau_c01641_0020.mRNA1, Pau_c01736_0030.mRNA1, Pau_c01879_0120.mRNA1, Pau_c02543_0010.mRNA1, Pau_c02701_0040.mRNA1, Pau_c03425_0030.mRNA1, Pau_c03776_0040.mRNA1, Pau_c04508_0020.mRNA1
GO:0061024	BP	p	membrane organization	15/2916	600/64669	0.013322185652759985	4	15	1.0	1.0	1.0	0.11530496214774051	Pau_c00089_0050.mRNA1, Pau_c00256_0160.mRNA1, Pau_c00256_0280.mRNA1, Pau_c00525_0060.mRNA1, Pau_c00648_0380.mRNA1, Pau_c00672_0040.mRNA1, Pau_c01125_0100.mRNA1, Pau_c01559_0100.mRNA1, Pau_c01940_0120.mRNA1, Pau_c02039_0020.mRNA1, Pau_c02039_0030.mRNA1, Pau_c02232_0040.mRNA1, Pau_c02334_0050.mRNA1, Pau_c02792_0010.mRNA1, Pau_c03321_0100.mRNA1
GO:0048366	BP	p	leaf development	15/2916	602/64669	0.013335038775429138	5	15	1.0	1.0	1.0	0.11530496214774051	Pau_c00044_0440.mRNA1, Pau_c00044_0450.mRNA1, Pau_c00065_0840.mRNA1, Pau_c00258_0110.mRNA1, Pau_c00335_0130.mRNA1, Pau_c00672_0050.mRNA1, Pau_c00725_0020.mRNA1, Pau_c01204_0020.mRNA1, Pau_c01332_0080.mRNA1, Pau_c01763_0090.mRNA1, Pau_c02125_0010.mRNA1, Pau_c02279_0050.mRNA1, Pau_c02353_0010.mRNA1, Pau_c02727_0010.mRNA1, Pau_c03342_0010.mRNA1
GO:0031122	BP	p	cytoplasmic microtubule organization	371119	189/64669	0.013532366892180537	7	2	1.0	1.0	1.0	0.11681748505932006	Pau_c01203_0230.mRNA1, Pau_c03995_0020.mRNA1
GO:0045489	BP	p	pectin biosynthetic process	371119	196/64669	0.014036770275861098	7	2	1.0	1.0	1.0	0.12097143837742111	Pau_c00084_0300.mRNA1, Pau_c01463_0160.mRNA1
GO:0006400	BP	p	tRNA modification	371119	197/64669	0.01420098975921824	9	2	1.0	1.0	1.0	0.12218475347287773	Pau_c01570_0090.mRNA1, Pau_c06630_0070.mRNA1
GO:0006633	BP	p	fatty acid biosynthetic process	371393	483/64669	0.01489322839761329	8	11	1.0	1.0	1.0	0.12771923168611132	Pau_c00137_0220.mRNA1, Pau_c00253_0120.mRNA1, Pau_c00347_0140.mRNA1, Pau_c01021_0010.mRNA1, Pau_c01021_0020.mRNA1, Pau_c01224_0140.mRNA1, Pau_c01235_0050.mRNA1, Pau_c01556_0010.mRNA1, Pau_c01556_0020.mRNA1, Pau_c01728_0040.mRNA1, Pau_c02993_0010.mRNA1
GO:0000079	BP	p	regulation of cyclin-dependent protein serine/threonine kinase activity	0/2916	101/64669	0.015322668711565828	11	0	1.0	1.0	1.0	0.12922243692337568
GO:1904029	BP	p	regulation of cyclin-dependent protein kinase activity	0/2916	101/64669	0.015322668711565828	10	0	1.0	1.0	1.0	0.12922243692337568
GO:0031507	BP	p	heterochromatin formation	0/2916	101/64669	0.015322668711565828	10	0	1.0	1.0	1.0	0.12922243692337568
GO:0016116	BP	p	carotenoid metabolic process	0/2916	101/64669	0.015322668711565828	8	0	1.0	1.0	1.0	0.12922243692337568
GO:0051225	BP	p	spindle assembly	0/2916	101/64669	0.015322668711565828	8	0	1.0	1.0	1.0	0.12922243692337568
GO:0072583	BP	p	clathrin-dependent endocytosis	0/2916	101/64669	0.015322668711565828	7	0	1.0	1.0	1.0	0.12922243692337568
GO:0016108	BP	p	tetraterpenoid metabolic process	0/2916	101/64669	0.015322668711565828	7	0	1.0	1.0	1.0	0.12922243692337568
GO:0010030	BP	p	positive regulation of seed germination	0/2916	102/64669	0.015346246192676573	8	0	1.0	1.0	1.0	0.12922243692337568
GO:0032509	BP	p	endosome transport via multivesicular body sorting pathway	0/2916	102/64669	0.015346246192676573	6	0	1.0	1.0	1.0	0.12922243692337568
GO:0009062	BP	p	fatty acid catabolic process	0/2916	102/64669	0.015346246192676573	8	0	1.0	1.0	1.0	0.12922243692337568
GO:0048871	BP	p	multicellular organismal-level homeostasis	0/2916	102/64669	0.015346246192676573	2	0	1.0	1.0	1.0	0.12922243692337568
GO:0080147	BP	p	root hair cell development	0/2916	103/64669	0.01541548825591478	4	0	1.0	1.0	1.0	0.12922243692337568
GO:0019750	BP	p	chloroplast localization	0/2916	103/64669	0.01541548825591478	4	0	1.0	1.0	1.0	0.12922243692337568
GO:0032885	BP	p	regulation of polysaccharide biosynthetic process	0/2916	103/64669	0.01541548825591478	7	0	1.0	1.0	1.0	0.12922243692337568
GO:0051644	BP	p	plastid localization	0/2916	104/64669	0.015530550265887585	3	0	1.0	1.0	1.0	0.1295620625381406
GO:0051130	BP	p	positive regulation of cellular component organization	0/2916	104/64669	0.015530550265887585	5	0	1.0	1.0	1.0	0.1295620625381406
GO:0072528	BP	p	pyrimidine-containing compound biosynthetic process	0/2916	104/64669	0.015530550265887585	5	0	1.0	1.0	1.0	0.1295620625381406
GO:0048586	BP	p	regulation of long-day photoperiodism, flowering	0/2916	105/64669	0.015691637532739756	5	0	1.0	1.0	1.0	0.1298669811042938
GO:0071900	BP	p	regulation of protein serine/threonine kinase activity	0/2916	105/64669	0.015691637532739756	10	0	1.0	1.0	1.0	0.1298669811042938
GO:0010091	BP	p	trichome branching	0/2916	105/64669	0.015691637532739756	4	0	1.0	1.0	1.0	0.1298669811042938
GO:1901663	BP	p	quinone biosynthetic process	0/2916	105/64669	0.015691637532739756	5	0	1.0	1.0	1.0	0.1298669811042938
GO:2000012	BP	p	regulation of auxin polar transport	0/2916	105/64669	0.015691637532739756	5	0	1.0	1.0	1.0	0.1298669811042938
GO:0006767	BP	p	water-soluble vitamin metabolic process	371088	147/64669	0.015798276542984574	4	1	1.0	1.0	1.0	0.13054233580843355	Pau_c00339_0100.mRNA1
GO:0031365	BP	p	N-terminal protein amino acid modification	371088	148/64669	0.015854571873649435	6	1	1.0	1.0	1.0	0.13075299406812477	Pau_c01273_0040.mRNA1
GO:0019395	BP	p	fatty acid oxidation	0/2916	106/64669	0.015899002347370753	8	0	1.0	1.0	1.0	0.13075299406812477
GO:1901661	BP	p	quinone metabolic process	0/2916	106/64669	0.015899002347370753	4	0	1.0	1.0	1.0	0.13075299406812477
GO:0051235	BP	p	maintenance of location	371088	149/64669	0.01594379230176693	2	1	1.0	1.0	1.0	0.13091485521482327	Pau_c00816_0070.mRNA1
GO:0043549	BP	p	regulation of kinase activity	0/2916	107/64669	0.016152941060553854	8	0	1.0	1.0	1.0	0.13184149948110765
GO:0002181	BP	p	cytoplasmic translation	0/2916	107/64669	0.016152941060553854	6	0	1.0	1.0	1.0	0.13184149948110765
GO:0045859	BP	p	regulation of protein kinase activity	0/2916	107/64669	0.016152941060553854	9	0	1.0	1.0	1.0	0.13184149948110765
GO:0009967	BP	p	positive regulation of signal transduction	371179	265/64669	0.016157790212586842	6	4	1.0	1.0	1.0	0.13184149948110765	Pau_c00015_0010.mRNA1, Pau_c00977_0110.mRNA1, Pau_c01682_0010.mRNA1, Pau_c02376_0030.mRNA1
GO:1903008	BP	p	organelle disassembly	0/2916	108/64669	0.016453791205083626	5	0	1.0	1.0	1.0	0.1338378585699002
GO:1900864	BP	p	mitochondrial RNA modification	0/2916	108/64669	0.016453791205083626	8	0	1.0	1.0	1.0	0.1338378585699002
GO:0010090	BP	p	trichome morphogenesis	371088	153/64669	0.016632309603283765	4	1	1.0	1.0	1.0	0.13507922472199618	Pau_c01131_0010.mRNA1
GO:0006778	BP	p	porphyrin-containing compound metabolic process	15/2916	594/64669	0.01668061965726274	5	15	1.0	1.0	1.0	0.13526088785842602	Pau_c00014_1220.mRNA1, Pau_c00128_0460.mRNA1, Pau_c00158_0010.mRNA1, Pau_c00190_0020.mRNA1, Pau_c00236_0360.mRNA1, Pau_c00245_0010.mRNA1, Pau_c00274_0090.mRNA1, Pau_c00911_0060.mRNA1, Pau_c01136_0110.mRNA1, Pau_c01225_0050.mRNA1, Pau_c02104_0040.mRNA1, Pau_c02360_0010.mRNA1, Pau_c05335_0030.mRNA1, Pau_c06328_0030.mRNA1, Pau_c07132_0030.mRNA1
GO:0009593	BP	p	detection of chemical stimulus	0/2916	109/64669	0.01680192866031481	3	0	1.0	1.0	1.0	0.13569595841181228
GO:0010305	BP	p	leaf vascular tissue pattern formation	0/2916	109/64669	0.01680192866031481	5	0	1.0	1.0	1.0	0.13569595841181228
GO:0141187	BP	p	nucleic acid biosynthetic process	25/2916	868/64669	0.016812349277719744	6	25	1.0	1.0	1.0	0.13569595841181228	Pau_c00046_0300.mRNA1, Pau_c00047_0560.mRNA1, Pau_c00047_0690.mRNA1, Pau_c00047_0700.mRNA1, Pau_c00182_0340.mRNA1, Pau_c00259_0040.mRNA1, Pau_c00487_0120.mRNA1, Pau_c00595_0010.mRNA1, Pau_c00600_0070.mRNA1, Pau_c00600_0230.mRNA1, Pau_c00651_0070.mRNA1, Pau_c00789_0090.mRNA1, Pau_c00887_0150.mRNA1, Pau_c01536_0030.mRNA1, Pau_c01598_0100.mRNA1, Pau_c01902_0060.mRNA1, Pau_c02274_0050.mRNA1, Pau_c023…
GO:0044042	BP	p	glucan metabolic process	17/2916	651/64669	0.017156364097713733	5	17	1.0	1.0	1.0	0.13825855085854621	Pau_c00001_0110.mRNA1, Pau_c00149_0120.mRNA1, Pau_c00214_0330.mRNA1, Pau_c00270_0030.mRNA1, Pau_c00294_0360.mRNA1, Pau_c00672_0050.mRNA1, Pau_c00789_0030.mRNA1, Pau_c00965_0270.mRNA1, Pau_c01131_0010.mRNA1, Pau_c01204_0020.mRNA1, Pau_c01296_0080.mRNA1, Pau_c01314_0050.mRNA1, Pau_c01631_0010.mRNA1, Pau_c02099_0180.mRNA1, Pau_c02268_0090.mRNA1, Pau_c02848_0020.mRNA1, Pau_c08714_0020.mRNA1
GO:0045229	BP	p	external encapsulating structure organization	23/2916	821/64669	0.017324896988845366	4	23	1.0	1.0	1.0	0.13940125447506133	Pau_c00030_0170.mRNA1, Pau_c00038_0520.mRNA1, Pau_c00047_0090.mRNA1, Pau_c00053_0320.mRNA1, Pau_c00061_0470.mRNA1, Pau_c00149_0120.mRNA1, Pau_c00192_0290.mRNA1, Pau_c00558_0150.mRNA1, Pau_c00609_0080.mRNA1, Pau_c01244_0010.mRNA1, Pau_c01296_0080.mRNA1, Pau_c01463_0130.mRNA1, Pau_c01552_0150.mRNA1, Pau_c01670_0030.mRNA1, Pau_c01676_0020.mRNA1, Pau_c02292_0040.mRNA1, Pau_c02469_0090.mRNA1, Pau_c026…
GO:0006576	BP	p	biogenic amine metabolic process	371119	185/64669	0.019238448053144654	5	2	1.0	1.0	1.0	0.15408489731043967	Pau_c01626_0090.mRNA1, Pau_c02492_0090.mRNA1
GO:1905393	BP	p	plant organ formation	371270	351/64669	0.01939844546075655	3	7	1.0	1.0	1.0	0.1551280592521237	Pau_c00174_0660.mRNA1, Pau_c00335_0130.mRNA1, Pau_c00760_0030.mRNA1, Pau_c00945_0020.mRNA1, Pau_c01961_0050.mRNA1, Pau_c03342_0010.mRNA1, Pau_c08795_0020.mRNA1
GO:0009110	BP	p	vitamin biosynthetic process	371119	187/64669	0.01958796580312724	4	2	1.0	1.0	1.0	0.156077730051574	Pau_c00339_0100.mRNA1, Pau_c01893_0050.mRNA1
GO:0048767	BP	p	root hair elongation	371119	187/64669	0.01958796580312724	4	2	1.0	1.0	1.0	0.156077730051574	Pau_c00214_0330.mRNA1, Pau_c00294_0360.mRNA1
GO:0010817	BP	p	regulation of hormone levels	27/2916	919/64669	0.019855627878870533	3	27	1.0	1.0	1.0	0.1578159203665106	Pau_c00083_0190.mRNA1, Pau_c00083_0220.mRNA1, Pau_c00181_0060.mRNA1, Pau_c00188_0290.mRNA1, Pau_c00260_0480.mRNA1, Pau_c00332_0100.mRNA1, Pau_c00538_0300.mRNA1, Pau_c00610_0030.mRNA1, Pau_c01168_0080.mRNA1, Pau_c01275_0010.mRNA1, Pau_c01275_0030.mRNA1, Pau_c01570_0090.mRNA1, Pau_c01636_0010.mRNA1, Pau_c01730_0040.mRNA1, Pau_c01736_0030.mRNA1, Pau_c01957_0110.mRNA1, Pau_c02347_0040.mRNA1, Pau_c023…
GO:0140352	BP	p	export from cell	371362	437/64669	0.020360264726815187	4	10	1.0	1.0	1.0	0.16158054837993055	Pau_c00017_0660.mRNA1, Pau_c00029_0240.mRNA1, Pau_c00054_0160.mRNA1, Pau_c00429_0170.mRNA1, Pau_c00610_0030.mRNA1, Pau_c01057_0040.mRNA1, Pau_c02229_0010.mRNA1, Pau_c02279_0010.mRNA1, Pau_c07288_0010.mRNA1, Pau_c10526_0020.mRNA1
GO:0007033	BP	p	vacuole organization	371148	215/64669	0.020458345214784228	5	3	1.0	1.0	1.0	0.16211217621563062	Pau_c00215_0280.mRNA1, Pau_c01920_0050.mRNA1, Pau_c02009_0130.mRNA1
GO:0006972	BP	p	hyperosmotic response	371148	216/64669	0.02049621681180898	4	3	1.0	1.0	1.0	0.16216581859904705	Pau_c00655_0080.mRNA1, Pau_c00655_0100.mRNA1, Pau_c00992_0080.mRNA1
GO:0046903	BP	p	secretion	371148	217/64669	0.02056141033374946	4	3	1.0	1.0	1.0	0.16243514163662073	Pau_c00017_0660.mRNA1, Pau_c00429_0170.mRNA1, Pau_c02279_0010.mRNA1
GO:0019216	BP	p	regulation of lipid metabolic process	371148	218/64669	0.020653949987001603	5	3	1.0	1.0	1.0	0.16291935738612157	Pau_c00001_0110.mRNA1, Pau_c00065_0840.mRNA1, Pau_c02279_0050.mRNA1
GO:0045089	BP	p	positive regulation of innate immune response	371209	281/64669	0.02077253094819756	7	5	1.0	1.0	1.0	0.1636072150512116	Pau_c00163_0250.mRNA1, Pau_c01552_0050.mRNA1, Pau_c01570_0080.mRNA1, Pau_c05407_0010.mRNA1, Pau_c10925_0030.mRNA1
GO:0050778	BP	p	positive regulation of immune response	371209	284/64669	0.02087735778988705	5	5	1.0	1.0	1.0	0.16393756553685404	Pau_c00163_0250.mRNA1, Pau_c01552_0050.mRNA1, Pau_c01570_0080.mRNA1, Pau_c05407_0010.mRNA1, Pau_c10925_0030.mRNA1
GO:0002684	BP	p	positive regulation of immune system process	371209	284/64669	0.02087735778988705	4	5	1.0	1.0	1.0	0.16393756553685404	Pau_c00163_0250.mRNA1, Pau_c01552_0050.mRNA1, Pau_c01570_0080.mRNA1, Pau_c05407_0010.mRNA1, Pau_c10925_0030.mRNA1
GO:0014070	BP	p	response to organic cyclic compound	65/2916	1890/64669	0.02102311453507838	4	65	1.0	1.0	1.0	0.1648223698631404	Pau_c00030_1290.mRNA1, Pau_c00030_1300.mRNA1, Pau_c00056_0510.mRNA1, Pau_c00075_0030.mRNA1, Pau_c00075_0040.mRNA1, Pau_c00101_0510.mRNA1, Pau_c00117_0660.mRNA1, Pau_c00128_0460.mRNA1, Pau_c00132_0220.mRNA1, Pau_c00147_0100.mRNA1, Pau_c00165_0010.mRNA1, Pau_c00181_0060.mRNA1, Pau_c00191_0150.mRNA1, Pau_c00260_0480.mRNA1, Pau_c00350_0010.mRNA1, Pau_c00366_0400.mRNA1, Pau_c00385_0090.mRNA1, Pau_c004…
GO:0000160	BP	p	phosphorelay signal transduction system	371209	286/64669	0.021053260132115746	6	5	1.0	1.0	1.0	0.1648223698631404	Pau_c01373_0040.mRNA1, Pau_c01551_0010.mRNA1, Pau_c02736_0010.mRNA1, Pau_c03064_0110.mRNA1, Pau_c05199_0010.mRNA1
GO:0043067	BP	p	regulation of programmed cell death	371179	252/64669	0.021186105393666138	4	4	1.0	1.0	1.0	0.16561372342215178	Pau_c00131_0080.mRNA1, Pau_c00163_0250.mRNA1, Pau_c01037_0160.mRNA1, Pau_c01830_0100.mRNA1
GO:0008033	BP	p	tRNA processing	371179	254/64669	0.021447537804007478	8	4	1.0	1.0	1.0	0.1673831904068193	Pau_c00603_0110.mRNA1, Pau_c01421_0030.mRNA1, Pau_c01570_0090.mRNA1, Pau_c06630_0070.mRNA1
GO:0015849	BP	p	organic acid transport	371209	289/64669	0.02147666942504068	5	5	1.0	1.0	1.0	0.1673831904068193	Pau_c00122_0350.mRNA1, Pau_c00122_0360.mRNA1, Pau_c00186_0190.mRNA1, Pau_c00868_0080.mRNA1, Pau_c00868_0090.mRNA1
GO:0051345	BP	p	positive regulation of hydrolase activity	0/2916	92/64669	0.022841460267519615	5	0	1.0	1.0	1.0	0.17673513072188865
GO:0090332	BP	p	stomatal closure	0/2916	92/64669	0.022841460267519615	3	0	1.0	1.0	1.0	0.17673513072188865
GO:0010962	BP	p	regulation of glucan biosynthetic process	0/2916	92/64669	0.022841460267519615	8	0	1.0	1.0	1.0	0.17673513072188865
GO:0010431	BP	p	seed maturation	0/2916	94/64669	0.02292255071964462	3	0	1.0	1.0	1.0	0.17673513072188865
GO:0010099	BP	p	regulation of photomorphogenesis	0/2916	94/64669	0.02292255071964462	6	0	1.0	1.0	1.0	0.17673513072188865
GO:0048235	BP	p	pollen sperm cell differentiation	0/2916	95/64669	0.023062922605343615	4	0	1.0	1.0	1.0	0.177098790079914
GO:0009081	BP	p	branched-chain amino acid metabolic process	0/2916	95/64669	0.023062922605343615	6	0	1.0	1.0	1.0	0.177098790079914
GO:0016441	BP	p	post-transcriptional gene silencing	371088	142/64669	0.023177144373330322	9	1	1.0	1.0	1.0	0.17738199717819247	Pau_c00710_0140.mRNA1
GO:0009646	BP	p	response to absence of light	371088	142/64669	0.023177144373330322	6	1	1.0	1.0	1.0	0.17738199717819247	Pau_c00237_0050.mRNA1
GO:0009269	BP	p	response to desiccation	0/2916	96/64669	0.02326990526848555	6	0	1.0	1.0	1.0	0.17738199717819247
GO:0006635	BP	p	fatty acid beta-oxidation	0/2916	96/64669	0.02326990526848555	9	0	1.0	1.0	1.0	0.17738199717819247
GO:0045926	BP	p	negative regulation of growth	0/2916	96/64669	0.02326990526848555	4	0	1.0	1.0	1.0	0.17738199717819247
GO:0034030	BP	p	ribonucleoside bisphosphate biosynthetic process	0/2916	97/64669	0.02354361591306421	9	0	1.0	1.0	1.0	0.17816605714182407
GO:0010162	BP	p	seed dormancy process	0/2916	97/64669	0.02354361591306421	3	0	1.0	1.0	1.0	0.17816605714182407
GO:0034599	BP	p	cellular response to oxidative stress	0/2916	97/64669	0.02354361591306421	5	0	1.0	1.0	1.0	0.17816605714182407
GO:0034033	BP	p	purine nucleoside bisphosphate biosynthetic process	0/2916	97/64669	0.02354361591306421	9	0	1.0	1.0	1.0	0.17816605714182407
GO:0033866	BP	p	nucleoside bisphosphate biosynthetic process	0/2916	97/64669	0.02354361591306421	8	0	1.0	1.0	1.0	0.17816605714182407
GO:0048571	BP	p	long-day photoperiodism	0/2916	98/64669	0.023884224198889623	6	0	1.0	1.0	1.0	0.178925783007199
GO:0009645	BP	p	response to low light intensity stimulus	0/2916	98/64669	0.023884224198889623	6	0	1.0	1.0	1.0	0.178925783007199
GO:0031329	BP	p	regulation of cellular catabolic process	0/2916	98/64669	0.023884224198889623	5	0	1.0	1.0	1.0	0.178925783007199
GO:0022611	BP	p	dormancy process	0/2916	98/64669	0.023884224198889623	2	0	1.0	1.0	1.0	0.178925783007199
GO:0006900	BP	p	vesicle budding from membrane	0/2916	98/64669	0.023884224198889623	6	0	1.0	1.0	1.0	0.178925783007199
GO:1902221	BP	p	erythrose 4-phosphate/phosphoenolpyruvate family amino acid metabolic process	0/2916	98/64669	0.023884224198889623	8	0	1.0	1.0	1.0	0.178925783007199
GO:0006891	BP	p	intra-Golgi vesicle-mediated transport	0/2916	98/64669	0.023884224198889623	6	0	1.0	1.0	1.0	0.178925783007199
GO:0048193	BP	p	Golgi vesicle transport	371393	468/64669	0.024352261495695797	5	11	1.0	1.0	1.0	0.18211391136028174	Pau_c00292_0310.mRNA1, Pau_c00648_0380.mRNA1, Pau_c00805_0110.mRNA1, Pau_c01475_0090.mRNA1, Pau_c01535_0020.mRNA1, Pau_c01559_0100.mRNA1, Pau_c02049_0050.mRNA1, Pau_c02622_0070.mRNA1, Pau_c02911_0020.mRNA1, Pau_c03321_0100.mRNA1, Pau_c05553_0040.mRNA1
GO:0080156	BP	p	mitochondrial mRNA modification	0/2916	100/64669	0.02476704789606662	9	0	1.0	1.0	1.0	0.18395354377505893
GO:0035825	BP	p	homologous recombination	0/2916	100/64669	0.02476704789606662	8	0	1.0	1.0	1.0	0.18395354377505893
GO:0031425	BP	p	chloroplast RNA processing	0/2916	100/64669	0.02476704789606662	8	0	1.0	1.0	1.0	0.18395354377505893
GO:0007034	BP	p	vacuolar transport	371270	343/64669	0.025389800055710073	5	7	1.0	1.0	1.0	0.18831069344306164	Pau_c00034_0190.mRNA1, Pau_c00085_0400.mRNA1, Pau_c00215_0280.mRNA1, Pau_c01186_0150.mRNA1, Pau_c02009_0130.mRNA1, Pau_c02649_0100.mRNA1, Pau_c03661_0040.mRNA1
GO:0042430	BP	p	indole-containing compound metabolic process	371362	426/64669	0.02589906480340941	4	10	1.0	1.0	1.0	0.19154287075883217	Pau_c01275_0010.mRNA1, Pau_c01275_0030.mRNA1, Pau_c01626_0090.mRNA1, Pau_c01728_0040.mRNA1, Pau_c01736_0030.mRNA1, Pau_c01902_0050.mRNA1, Pau_c02492_0090.mRNA1, Pau_c02993_0010.mRNA1, Pau_c03425_0030.mRNA1, Pau_c03776_0040.mRNA1
GO:0043161	BP	p	proteasome-mediated ubiquitin-dependent protein catabolic process	371362	430/64669	0.026000289324490115	9	10	1.0	1.0	1.0	0.19201913390636186	Pau_c00093_0180.mRNA1, Pau_c00301_0010.mRNA1, Pau_c01528_0190.mRNA1, Pau_c01932_0020.mRNA1, Pau_c02369_0010.mRNA1, Pau_c03543_0080.mRNA1, Pau_c03746_0070.mRNA1, Pau_c05337_0030.mRNA1, Pau_c07261_0010.mRNA1, Pau_c09656_0030.mRNA1
GO:0009644	BP	p	response to high light intensity	371119	173/64669	0.026400520445619968	6	2	1.0	1.0	1.0	0.19469917058481262	Pau_c02941_0080.mRNA1, Pau_c05675_0060.mRNA1
GO:0006913	BP	p	nucleocytoplasmic transport	371240	308/64669	0.026610150226027238	6	6	1.0	1.0	1.0	0.19569157020945843	Pau_c00127_0010.mRNA1, Pau_c00647_0230.mRNA1, Pau_c01015_0190.mRNA1, Pau_c01760_0050.mRNA1, Pau_c02516_0010.mRNA1, Pau_c03460_0080.mRNA1
GO:0051169	BP	p	nuclear transport	371240	308/64669	0.026610150226027238	5	6	1.0	1.0	1.0	0.19569157020945843	Pau_c00127_0010.mRNA1, Pau_c00647_0230.mRNA1, Pau_c01015_0190.mRNA1, Pau_c01760_0050.mRNA1, Pau_c02516_0010.mRNA1, Pau_c03460_0080.mRNA1
GO:0120251	BP	p	hydrocarbon biosynthetic process	371119	179/64669	0.027571371116762118	4	2	1.0	1.0	1.0	0.20219005485625555	Pau_c01671_0010.mRNA1, Pau_c02611_0050.mRNA1
GO:0007049	BP	p	cell cycle	371423	489/64669	0.027758668296482956	2	12	1.0	1.0	1.0	0.2032776636205929	Pau_c00046_0300.mRNA1, Pau_c00182_0340.mRNA1, Pau_c00210_0350.mRNA1, Pau_c00487_0120.mRNA1, Pau_c00595_0010.mRNA1, Pau_c00789_0090.mRNA1, Pau_c01397_0040.mRNA1, Pau_c01536_0030.mRNA1, Pau_c01598_0100.mRNA1, Pau_c01912_0010.mRNA1, Pau_c02827_0110.mRNA1, Pau_c03659_0040.mRNA1
GO:0010074	BP	p	maintenance of meristem identity	371179	241/64669	0.02827314341140826	4	4	1.0	1.0	1.0	0.20675479627921833	Pau_c00318_0120.mRNA1, Pau_c02470_0020.mRNA1, Pau_c02683_0030.mRNA1, Pau_c05808_0010.mRNA1
GO:0009832	BP	p	plant-type cell wall biogenesis	18/2916	657/64669	0.029005151621123194	5	18	1.0	1.0	1.0	0.21181072906517695	Pau_c00001_0110.mRNA1, Pau_c00149_0120.mRNA1, Pau_c00214_0330.mRNA1, Pau_c00270_0030.mRNA1, Pau_c00294_0360.mRNA1, Pau_c00829_0160.mRNA1, Pau_c00965_0270.mRNA1, Pau_c01296_0080.mRNA1, Pau_c01314_0050.mRNA1, Pau_c01566_0020.mRNA1, Pau_c01631_0010.mRNA1, Pau_c01902_0050.mRNA1, Pau_c01941_0010.mRNA1, Pau_c02268_0090.mRNA1, Pau_c03424_0060.mRNA1, Pau_c03424_0080.mRNA1, Pau_c08714_0020.mRNA1, Pau_c092…
GO:0000272	BP	p	polysaccharide catabolic process	371179	246/64669	0.02908181408088614	5	4	1.0	1.0	1.0	0.21207353652830815	Pau_c00789_0030.mRNA1, Pau_c02099_0180.mRNA1, Pau_c04438_0010.mRNA1, Pau_c11332_0010.mRNA1
GO:0009739	BP	p	response to gibberellin	371179	247/64669	0.029336028833597302	5	4	1.0	1.0	1.0	0.2136285675116988	Pau_c00222_0160.mRNA1, Pau_c00964_0020.mRNA1, Pau_c01203_0230.mRNA1, Pau_c03995_0020.mRNA1
GO:1901698	BP	p	response to nitrogen compound	15/2916	566/64669	0.0318949428707399	3	15	1.0	1.0	1.0	0.23161592218389673	Pau_c00105_0130.mRNA1, Pau_c00165_0350.mRNA1, Pau_c00477_0010.mRNA1, Pau_c00538_0300.mRNA1, Pau_c00655_0080.mRNA1, Pau_c00655_0100.mRNA1, Pau_c01418_0150.mRNA1, Pau_c01468_0070.mRNA1, Pau_c01984_0030.mRNA1, Pau_c02548_0070.mRNA1, Pau_c02548_0110.mRNA1, Pau_c02601_0030.mRNA1, Pau_c03386_0010.mRNA1, Pau_c04481_0020.mRNA1, Pau_c04698_0020.mRNA1
GO:0016072	BP	p	rRNA metabolic process	17/2916	623/64669	0.03204837378815846	7	17	1.0	1.0	1.0	0.23240642688659002	Pau_c00002_0710.mRNA1, Pau_c00061_0380.mRNA1, Pau_c00087_0120.mRNA1, Pau_c00092_0080.mRNA1, Pau_c00192_0190.mRNA1, Pau_c00498_0140.mRNA1, Pau_c00621_0270.mRNA1, Pau_c00710_0140.mRNA1, Pau_c00859_0140.mRNA1, Pau_c00947_0070.mRNA1, Pau_c01234_0060.mRNA1, Pau_c01286_0270.mRNA1, Pau_c01526_0100.mRNA1, Pau_c01928_0020.mRNA1, Pau_c03674_0050.mRNA1, Pau_c06130_0020.mRNA1, Pau_c08535_0010.mRNA1
GO:0009639	BP	p	response to red or far red light	29/2916	938/64669	0.03227897256803566	5	29	1.0	1.0	1.0	0.23320760895459666	Pau_c00027_0480.mRNA1, Pau_c00181_0030.mRNA1, Pau_c00181_0060.mRNA1, Pau_c00215_0280.mRNA1, Pau_c00222_0160.mRNA1, Pau_c00233_0040.mRNA1, Pau_c00245_0010.mRNA1, Pau_c00246_0130.mRNA1, Pau_c00260_0460.mRNA1, Pau_c00260_0480.mRNA1, Pau_c00401_0010.mRNA1, Pau_c00610_0030.mRNA1, Pau_c00911_0060.mRNA1, Pau_c01005_0130.mRNA1, Pau_c01049_0030.mRNA1, Pau_c01373_0040.mRNA1, Pau_c01471_0010.mRNA1, Pau_c015…
GO:0006498	BP	p	N-terminal protein lipidation	371088	128/64669	0.032293036759727424	7	1	1.0	1.0	1.0	0.23320760895459666	Pau_c01273_0040.mRNA1
GO:0006499	BP	p	N-terminal protein myristoylation	371088	128/64669	0.032293036759727424	8	1	1.0	1.0	1.0	0.23320760895459666	Pau_c01273_0040.mRNA1
GO:0047484	BP	p	regulation of response to osmotic stress	371088	130/64669	0.03242185689872198	5	1	1.0	1.0	1.0	0.23349110755516078	Pau_c00992_0080.mRNA1
GO:0044743	BP	p	protein transmembrane import into intracellular organelle	371088	130/64669	0.03242185689872198	8	1	1.0	1.0	1.0	0.23349110755516078	Pau_c00813_0200.mRNA1
GO:0072598	BP	p	protein localization to chloroplast	371088	131/64669	0.03257914206480597	6	1	1.0	1.0	1.0	0.2339774748290611	Pau_c02222_0030.mRNA1
GO:0072596	BP	p	establishment of protein localization to chloroplast	371088	131/64669	0.03257914206480597	7	1	1.0	1.0	1.0	0.2339774748290611	Pau_c02222_0030.mRNA1
GO:0018377	BP	p	protein myristoylation	371088	133/64669	0.03307904509184588	7	1	1.0	1.0	1.0	0.23724090936572823	Pau_c01273_0040.mRNA1
GO:0000911	BP	p	cytokinesis by cell plate formation	371088	134/64669	0.03342158409504138	4	1	1.0	1.0	1.0	0.2393683234499255	Pau_c00672_0040.mRNA1
GO:0046351	BP	p	disaccharide biosynthetic process	0/2916	84/64669	0.03408549294233042	6	0	1.0	1.0	1.0	0.2399887241124296
GO:0031163	BP	p	metallo-sulfur cluster assembly	0/2916	84/64669	0.03408549294233042	5	0	1.0	1.0	1.0	0.2399887241124296
GO:0016226	BP	p	iron-sulfur cluster assembly	0/2916	84/64669	0.03408549294233042	6	0	1.0	1.0	1.0	0.2399887241124296
GO:0018345	BP	p	protein palmitoylation	0/2916	84/64669	0.03408549294233042	7	0	1.0	1.0	1.0	0.2399887241124296
GO:0046839	BP	p	phospholipid dephosphorylation	0/2916	84/64669	0.03408549294233042	6	0	1.0	1.0	1.0	0.2399887241124296
GO:0009960	BP	p	endosperm development	0/2916	85/64669	0.03415594628219498	4	0	1.0	1.0	1.0	0.2399887241124296
GO:0009625	BP	p	response to insect	0/2916	85/64669	0.03415594628219498	5	0	1.0	1.0	1.0	0.2399887241124296
GO:0043547	BP	p	positive regulation of GTPase activity	0/2916	85/64669	0.03415594628219498	6	0	1.0	1.0	1.0	0.2399887241124296
GO:0048236	BP	p	plant-type sporogenesis	0/2916	85/64669	0.03415594628219498	4	0	1.0	1.0	1.0	0.2399887241124296
GO:0043934	BP	p	sporulation	0/2916	85/64669	0.03415594628219498	2	0	1.0	1.0	1.0	0.2399887241124296
GO:0034293	BP	p	sexual sporulation	0/2916	85/64669	0.03415594628219498	3	0	1.0	1.0	1.0	0.2399887241124296
GO:0009696	BP	p	salicylic acid metabolic process	0/2916	85/64669	0.03415594628219498	7	0	1.0	1.0	1.0	0.2399887241124296
GO:0009686	BP	p	gibberellin biosynthetic process	0/2916	85/64669	0.03415594628219498	9	0	1.0	1.0	1.0	0.2399887241124296
GO:0009112	BP	p	nucleobase metabolic process	0/2916	86/64669	0.034323006343730825	6	0	1.0	1.0	1.0	0.2399887241124296
GO:0006414	BP	p	translational elongation	0/2916	86/64669	0.034323006343730825	5	0	1.0	1.0	1.0	0.2399887241124296
GO:0006890	BP	p	retrograde vesicle-mediated transport, Golgi to endoplasmic reticulum	0/2916	86/64669	0.034323006343730825	6	0	1.0	1.0	1.0	0.2399887241124296
GO:0051261	BP	p	protein depolymerization	0/2916	86/64669	0.034323006343730825	6	0	1.0	1.0	1.0	0.2399887241124296
GO:0015994	BP	p	chlorophyll metabolic process	371423	473/64669	0.034336706595295835	6	12	1.0	1.0	1.0	0.2399887241124296	Pau_c00014_1220.mRNA1, Pau_c00128_0460.mRNA1, Pau_c00190_0020.mRNA1, Pau_c00236_0360.mRNA1, Pau_c00245_0010.mRNA1, Pau_c00274_0090.mRNA1, Pau_c00911_0060.mRNA1, Pau_c01136_0110.mRNA1, Pau_c01225_0050.mRNA1, Pau_c02104_0040.mRNA1, Pau_c02360_0010.mRNA1, Pau_c07132_0030.mRNA1
GO:0048278	BP	p	vesicle docking	0/2916	87/64669	0.034586374887496815	4	0	1.0	1.0	1.0	0.2410873778922572
GO:0009969	BP	p	xyloglucan biosynthetic process	0/2916	87/64669	0.034586374887496815	8	0	1.0	1.0	1.0	0.2410873778922572
GO:0033559	BP	p	unsaturated fatty acid metabolic process	0/2916	88/64669	0.03494581962767903	8	0	1.0	1.0	1.0	0.24161276717127794
GO:0051667	BP	p	establishment of plastid localization	0/2916	88/64669	0.03494581962767903	4	0	1.0	1.0	1.0	0.24161276717127794
GO:0019319	BP	p	hexose biosynthetic process	0/2916	88/64669	0.03494581962767903	6	0	1.0	1.0	1.0	0.24161276717127794
GO:0009902	BP	p	chloroplast relocation	0/2916	88/64669	0.03494581962767903	7	0	1.0	1.0	1.0	0.24161276717127794
GO:0007031	BP	p	peroxisome organization	0/2916	88/64669	0.03494581962767903	5	0	1.0	1.0	1.0	0.24161276717127794
GO:0006739	BP	p	NADP metabolic process	0/2916	88/64669	0.03494581962767903	10	0	1.0	1.0	1.0	0.24161276717127794
GO:0009932	BP	p	cell tip growth	371423	481/64669	0.034986121828598934	5	12	1.0	1.0	1.0	0.24161276717127794	Pau_c00021_0440.mRNA1, Pau_c00033_0950.mRNA1, Pau_c00053_0320.mRNA1, Pau_c01032_0060.mRNA1, Pau_c01066_0050.mRNA1, Pau_c01618_0030.mRNA1, Pau_c02441_0010.mRNA1, Pau_c02973_0040.mRNA1, Pau_c03504_0020.mRNA1, Pau_c03817_0070.mRNA1, Pau_c03876_0030.mRNA1, Pau_c04723_0020.mRNA1
GO:0006744	BP	p	ubiquinone biosynthetic process	0/2916	89/64669	0.03540116739203911	6	0	1.0	1.0	1.0	0.2428706405027525
GO:0007131	BP	p	reciprocal meiotic recombination	0/2916	89/64669	0.03540116739203911	10	0	1.0	1.0	1.0	0.2428706405027525
GO:0006084	BP	p	acetyl-CoA metabolic process	0/2916	89/64669	0.03540116739203911	11	0	1.0	1.0	1.0	0.2428706405027525
GO:0006743	BP	p	ubiquinone metabolic process	0/2916	89/64669	0.03540116739203911	5	0	1.0	1.0	1.0	0.2428706405027525
GO:0140527	BP	p	reciprocal homologous recombination	0/2916	89/64669	0.03540116739203911	9	0	1.0	1.0	1.0	0.2428706405027525
GO:0051240	BP	p	positive regulation of multicellular organismal process	371332	386/64669	0.03584427457452345	4	9	1.0	1.0	1.0	0.2440823947492957	Pau_c00126_0260.mRNA1, Pau_c00195_0030.mRNA1, Pau_c01938_0030.mRNA1, Pau_c02687_0020.mRNA1, Pau_c02875_0090.mRNA1, Pau_c03374_0040.mRNA1, Pau_c03374_0050.mRNA1, Pau_c04153_0050.mRNA1, Pau_c06314_0030.mRNA1
GO:0009309	BP	p	amine biosynthetic process	0/2916	90/64669	0.03595229750047163	5	0	1.0	1.0	1.0	0.2440823947492957
GO:0042743	BP	p	hydrogen peroxide metabolic process	0/2916	90/64669	0.03595229750047163	4	0	1.0	1.0	1.0	0.2440823947492957
GO:0042401	BP	p	biogenic amine biosynthetic process	0/2916	90/64669	0.03595229750047163	6	0	1.0	1.0	1.0	0.2440823947492957
GO:0019252	BP	p	starch biosynthetic process	0/2916	90/64669	0.03595229750047163	7	0	1.0	1.0	1.0	0.2440823947492957
GO:0043487	BP	p	regulation of RNA stability	0/2916	90/64669	0.03595229750047163	9	0	1.0	1.0	1.0	0.2440823947492957
GO:0016998	BP	p	cell wall macromolecule catabolic process	0/2916	90/64669	0.03595229750047163	5	0	1.0	1.0	1.0	0.2440823947492957
GO:0050832	BP	p	defense response to fungus	70/2916	1973/64669	0.03614496643968541	6	70	1.0	1.0	1.0	0.2443671027273361	Pau_c00001_0110.mRNA1, Pau_c00011_0730.mRNA1, Pau_c00017_0260.mRNA1, Pau_c00030_0170.mRNA1, Pau_c00030_1300.mRNA1, Pau_c00056_0510.mRNA1, Pau_c00064_0890.mRNA1, Pau_c00065_0460.mRNA1, Pau_c00075_0030.mRNA1, Pau_c00075_0040.mRNA1, Pau_c00101_0510.mRNA1, Pau_c00105_0130.mRNA1, Pau_c00117_0660.mRNA1, Pau_c00132_0220.mRNA1, Pau_c00147_0100.mRNA1, Pau_c00191_0150.mRNA1, Pau_c00227_0430.mRNA1, Pau_c002…
GO:0006406	BP	p	mRNA export from nucleus	0/2916	91/64669	0.036599135361916627	9	0	1.0	1.0	1.0	0.2443671027273361
GO:0009294	BP	p	DNA-mediated transformation	0/2916	91/64669	0.036599135361916627	3	0	1.0	1.0	1.0	0.2443671027273361
GO:0051028	BP	p	mRNA transport	0/2916	91/64669	0.036599135361916627	8	0	1.0	1.0	1.0	0.2443671027273361
GO:0000097	BP	p	sulfur amino acid biosynthetic process	0/2916	91/64669	0.036599135361916627	7	0	1.0	1.0	1.0	0.2443671027273361
GO:0000280	BP	p	nuclear division	0/2916	91/64669	0.036599135361916627	6	0	1.0	1.0	1.0	0.2443671027273361
GO:0009825	BP	p	multidimensional cell growth	0/2916	91/64669	0.036599135361916627	3	0	1.0	1.0	1.0	0.2443671027273361
GO:0009292	BP	p	horizontal gene transfer	0/2916	91/64669	0.036599135361916627	2	0	1.0	1.0	1.0	0.2443671027273361
GO:0043087	BP	p	regulation of GTPase activity	0/2916	91/64669	0.036599135361916627	5	0	1.0	1.0	1.0	0.2443671027273361
GO:0061013	BP	p	regulation of mRNA catabolic process	0/2916	91/64669	0.036599135361916627	8	0	1.0	1.0	1.0	0.2443671027273361
GO:0009312	BP	p	oligosaccharide biosynthetic process	0/2916	91/64669	0.036599135361916627	5	0	1.0	1.0	1.0	0.2443671027273361
GO:0009685	BP	p	gibberellin metabolic process	0/2916	91/64669	0.036599135361916627	8	0	1.0	1.0	1.0	0.2443671027273361
[truncated: 460 more rows]

## Sheet: Supplementary Data 9
Supplementary Data 9. Gene ontology (GO) enrichment analysis of the tandemly duplicated genes in the PaEU invasive lineage.
[truncated: 15 more rows]

[truncated: 1 more sheets: Supplementary Data 10]
